# Supplementary material for: Cell-type-specific epigenomic variations associated with BRCA1 mutation in pre-cancer human breast tissues
Source: NAR Genom Bioinform. 2022 Feb 2;4(1):lqac006. doi: 10.1093/nargab/lqac006 (PMC8808540; doi:10.1093/nargab/lqac006)
Supplement: lqac006_Supplemental_Files [file lqac006_supplemental_files.zip]

Archive with 2 entries (2 files):
- Supplementary_Figures and Tables_12-12_final.pdf
- Supplementary_Tables_S5-7_final.xlsx
