# Supplementary material for: Cell-type-specific epigenomic variations associated with BRCA1 mutation in pre-cancer human breast tissues
Source: NAR Genom Bioinform. 2022 Feb 2;4(1):lqac006. doi: 10.1093/nargab/lqac006 (PMC8808540; doi:10.1093/nargab/lqac006)
Supplement: lqac006_Supplemental_Files [file lqac006_supplemental_files.zip › Supplementary_Tables_S5-7_final.xlsx]

## Sheet: Supp Table S5
Supplementary Table S5
Genes associated to differential regions in BCs between MUT and NC, as annotated by GREAT
# GREAT version 4.0.4 Species assembly: hg19 Association rule: Basal+extension: 5000 bp upstream, 1000 bp downstream, 1000000 bp max extension, curated regulatory domains included
chr	start	end	log2(NC Signal)	log2(MUT Signal)	Fold-Change log2(NC/MUT)	FDR	Nearest Gene(s) (distance to TSS)
chr7	154996380	154998419	6.67	2.73	3.94	1.08e-14	INSIG1 (-92086), HTR5A (+135366)
chr22	44422872	44423651	5.72	0.92	4.81	5.11e-10	PARVG (-153508), PARVB (+28171)
chr8	62671231	62673923	6.86	3.36	3.5	9.71e-09	NKAIN3 (-488924), ASPH (-45459)
chr18	9426670	9429087	4.12	6.57	-2.44	5.96e-08	RALBP1 (-47128), TWSG1 (+93114)
chr18	53086990	53091221	7.2	4.71	2.49	5.96e-08	CCDC68 (-462367), TCF4 (+214079)
chr9	129481386	129484775	-0.39	5.91	-6.3	5.96e-08	ZBTB43 (-84213), LMX1B (+106359)
chr2	233947568	233950044	6.47	3.87	2.59	6.57e-08	ATG16L1 (-211411), INPP5D (+23617)
chr21	45559014	45561550	6.87	4.21	2.67	6.57e-08	C21orf33 (+6795), ICOSLG (+100546)
chr16	53552989	53553713	5.34	0.67	4.67	9.53e-08	AKTIP (-16188), RPGRIP1L (+184407)
chr18	53176859	53178777	6.36	2.94	3.42	2.1e-07	CCDC68 (-551079), TCF4 (+125367)
chr3	46446001	46449006	6.76	3.7	3.06	2.36e-07	CCRL2 (-1545)
chr20	20712981	20714467	5.94	2.02	3.91	3.67e-07	XRN2 (-570218), RALGAPA2 (-20593)
chr11	65058437	65060283	5.44	1.86	3.58	3.7e-07	CDC42EP2 (-25331), POLA2 (+30127)
chr11	10372866	10374125	5.1	0.99	4.11	5.38e-07	AMPD3 (-98732), ADM (+46865)
chr6	152638939	152639756	5.18	1.16	4.02	5.38e-07	SYNE1 (+319186), ESR1 (+627717)
chr5	43017255	43019481	6.36	3.64	2.72	6.48e-07	SEPP1 (-206187), ANXA2R (+24904)
chr3	14845478	14846562	5.42	1.58	3.84	9.78e-07	FGD5 (-14449), C3orf20 (+129414)
chr6	3744991	3748812	-0.39	5.42	-5.81	1.29e-06	SLC22A23 (-290109), PXDC1 (+5358)
chr12	71030652	71031232	5.22	-0.9	6.11	1.33e-06	PTPRB (+278)
chr22	44421685	44422633	5.68	2.29	3.39	1.92e-06	PARVG (-154611), PARVB (+27068)
chr8	17552878	17555257	6.22	3.79	2.43	2.71e-06	MTUS1 (+104109), PDGFRL (+120126)
chr7	150283130	150284682	5.53	1.99	3.54	4.35e-06	GIMAP4 (+19541), GIMAP6 (+45567)
chr10	50384681	50386846	6.11	3.6	2.51	4.35e-06	FAM170B (-43711), C10orf128 (+10640)
chr3	114341329	114343800	6.18	3.4	2.78	5.11e-06	GAP43 (-999792), ZBTB20 (-240077)
chr8	17516282	17520967	6.89	4.61	2.28	5.11e-06	PDGFRL (+84683), MTUS1 (+139552)
chrX	118818956	118820833	5.76	2.42	3.34	6.63e-06	NKRF (-80049), SEPT6 (+7438)
chr8	23619425	23620742	6.15	3.55	2.61	7.08e-06	NKX2-6 (-55973), STC1 (+92236)
chr5	42991144	42993488	7.11	4.79	2.32	7.08e-06	SEPP1 (-180135), ANXA2R (+50956)
chr10	104561850	104564951	6.76	3.93	2.83	7.14e-06	CYP17A1 (+33889), WBP1L (+59674)
chr4	87768853	87772082	6.18	3.83	2.34	7.14e-06	SLC10A6 (-52)
chr6	170469347	170470905	3.11	5.93	-2.82	7.43e-06	DLL1 (+129435), ERMARD (+318405)
chr2	177000026	177002099	5.92	2.77	3.15	9.13e-06	HOXD3 (-14059), HOXD8 (+6595)
chr2	241197804	241198695	0.16	4.96	-4.8	9.13e-06	GPC1 (-176838), OTOS (-114271)
chr2	176995020	176997783	5.93	2.94	2.99	9.16e-06	HOXD3 (-18720), HOXD8 (+1934)
chr5	39274720	39275352	4.98	0.72	4.26	1.12e-05	FYB (-4277)
chr7	150264764	150265574	4.99	1.15	3.84	1.13e-05	GIMAP4 (+804)
chr2	159578501	159582577	5.11	6.94	-1.83	1.22e-05	DAPL1 (-71290), PKP4 (+266915)
chr3	119316534	119317169	5.2	1.75	3.44	1.44e-05	PLA1A (+163)
chr1	44951602	44952363	5.24	1.57	3.67	1.51e-05	RNF220 (+81117), TMEM53 (+188244)
chr10	50008015	50009154	5.4	1.47	3.92	1.76e-05	WDFY4 (+90834), LRRC18 (+113692)
chr3	129313267	129319515	7.32	4.98	2.34	1.76e-05	PLXND1 (+9270), H1FOO (+54334)
chr19	16996471	16998128	5.75	2.71	3.04	1.85e-05	F2RL3 (-2371)
chr2	175691760	175693135	5.06	1.05	4.01	2.09e-05	CHRNA1 (-63259), CHN1 (+177506)
chr10	5059862	5063462	6.5	4.06	2.44	2.29e-05	AKR1C3 (-74323), AKR1C2 (-15447)
chr1	11436591	11438324	3.51	5.91	-2.4	2.53e-05	PTCHD2 (-101837), UBIAD1 (+104195)
chr18	72782041	72783803	5.51	2.53	2.99	2.59e-05	ZADH2 (+138381), ZNF407 (+439946)
chr12	96838854	96839465	5.23	1.89	3.34	3.28e-05	CDK17 (-44822), C12orf55 (-44205)
chr9	69662561	69663588	5.22	2.09	3.13	3.36e-05	CBWD6 (-400482), FOXD4L5 (+515740)
chr2	177004668	177006062	4.66	0.59	4.07	3.89e-05	HOXD3 (-9757), HOXD8 (+10897)
chr2	87719560	87729736	5.71	7.96	-2.25	3.91e-05	PLGLB1 (-475673), PLGLB2 (-322958)
chr8	127508661	127510852	6.01	3.31	2.7	4e-05	FAM84B (+60881)
chr22	43107332	43108439	4.68	0.3	4.38	4e-05	A4GALT (-16894), ARFGAP3 (+145522)
chr6	52001001	52002077	0.87	4.89	-4.02	4.15e-05	IL17A (-49646), PKHD1 (-49116)
chr13	113526957	113527960	5.37	2.04	3.33	5.19e-05	MCF2L (-96076), ATP11A (+182816)
chr5	148552015	148555825	6.86	4.4	2.46	5.19e-05	AFAP1L1 (-97514), ABLIM3 (+32743)
chr17	46657180	46661159	6.33	3.42	2.91	5.42e-05	HOXB4 (-1697)
chr18	59998233	59999879	4.48	-0.07	4.55	5.42e-05	ZCCHC2 (-191184), TNFRSF11A (+6508)
chr11	76312914	76316303	6.03	3.51	2.52	5.72e-05	LRRC32 (+66435), C11orf30 (+156626)
chr22	17492821	17494530	3.45	5.73	-2.28	7.2e-05	XKR3 (-191087), IL17RA (-72173)
chr5	43007482	43011204	6.7	4.74	1.96	7.22e-05	SEPP1 (-197162), ANXA2R (+33929)
chr19	16981576	16982441	5.24	1.95	3.29	7.24e-05	F2RL3 (-17662), SIN3B (+41791)
chr3	126852767	126853685	0.34	4.89	-4.55	7.66e-05	PLXNA1 (+145789), TPRA1 (+456386)
chr2	43400880	43401470	5.06	2.31	2.75	8.53e-05	HAAO (-381443), ZFP36L2 (+52573)
chr1	100054995	100056588	5.92	3.21	2.7	8.6e-05	PALMD (-55707), ENSG00000117600 (+326283)
chr21	37801008	37803756	6.48	3.77	2.71	8.94e-05	CHAF1B (+44706), CLDN14 (+50006)
chr8	10939121	10940767	3.84	6.16	-2.32	9.84e-05	PINX1 (-242558), XKR6 (+118931)
chr13	77302677	77303248	4.5	-0.05	4.55	0.000103	KCTD12 (+157562), LMO7 (+968166)
chr5	130713166	130715502	6.87	4.6	2.27	0.000104	CDC42SE2 (+114541), RAPGEF6 (+256470)
chr6	143140710	143141684	5.81	3.53	2.28	0.000107	HIVEP2 (+125141), GPR126 (+518131)
chr19	13950606	13953604	7.36	5.69	1.67	0.000107	NANOS3 (-35956), ZSWIM4 (+45831)
chr5	158437671	158440130	5.6	2.91	2.69	0.000107	EBF1 (+87868)
chr1	110769618	110774278	4.97	6.91	-1.94	0.000108	RBM15 (-109180), KCNC4 (+17853)
chr21	39617258	39617889	4.34	-0.9	5.24	0.000108	KCNJ15 (-11089), DSCR8 (+124007)
chr7	134831586	134834474	7.25	5.17	2.08	0.000115	TMEM140 (+206)
chr9	38177458	38180284	-0.39	4.69	-5.08	0.000116	ALDH1B1 (-213790), SHB (-109663)
chr6	150806102	150808129	4.48	0.6	3.88	0.000118	PLEKHG1 (-113883), IYD (+117088)
chr7	105331150	105331973	4.5	-0.57	5.07	0.000123	EFCAB10 (-109619), ATXN7L1 (+185488)
chr3	169766357	169768402	5.25	1.46	3.8	0.000123	GPR160 (+11663), PHC3 (+132155)
chr14	77541863	77542650	4.49	0.48	4.01	0.00013	IRF2BPL (-47223), CIPC (-22183)
chr9	94181777	94185850	6.46	4.64	1.82	0.000133	AUH (-59619), NFIL3 (+2330)
chr19	45370933	45372301	4.45	0.18	4.27	0.000135	TOMM40 (-22876), PVRL2 (+21834)
chr1	79471741	79472373	4.85	1.17	3.69	0.000136	ELTD1 (+346)
chr5	59085772	59087264	5.98	3.61	2.37	0.000136	PDE4D (+103107)
chr15	86245169	86246930	5.33	2.2	3.13	0.000136	KLHL25 (+92211), AKAP13 (+322090)
chr10	104571827	104577941	7.46	5.34	2.12	0.000136	CYP17A1 (+22406), WBP1L (+71157)
chr18	53005100	53006274	5.1	2.04	3.06	0.000137	CCDC68 (-378948), TCF4 (+297498)
chr2	43401858	43402501	4.92	1.15	3.77	0.000137	HAAO (-382448), ZFP36L2 (+51568)
chr6	76202434	76204595	5.55	2.61	2.94	0.000137	FILIP1 (-61)
chr10	5136565	5138807	5.89	3.58	2.31	0.000139	AKR1C3 (+1701), AKR1CL1 (+89410)
chr3	15685675	15691385	7.13	5.21	1.91	0.000139	HACL1 (-45192), ANKRD28 (+212748)
chr7	172439	173762	2.42	5.38	-2.96	0.000152	FAM20C (-19868)
chr5	158461352	158462240	4.54	0.88	3.66	0.00016	EBF1 (+64973)
chr18	72662225	72663266	4.61	-0.05	4.67	0.00016	ZADH2 (+258557), ZNF407 (+319770)
chr2	54657665	54658715	5.99	3.41	2.58	0.000175	TSPYL6 (-174781), SPTBN1 (-25232)
chr1	101186371	101187603	4.26	-0.55	4.81	0.000176	VCAM1 (+1671), EXTL2 (+174567)
chr3	23753127	23754203	4.42	0.34	4.07	0.000176	UBE2E1 (-93729), UBE2E2 (+508881)
chr18	53446189	53447558	5.81	3.13	2.68	0.000182	TCF4 (-143689), TXNL1 (+859002)
chr11	15989527	15991684	5.98	3.43	2.55	0.000206	SOX6 (+507329), INSC (+856636)
chr9	42844976	42845557	4.87	2.01	2.87	0.000206	FOXD4L2 (+128033), SPATA31A6 (+785463)
chr2	188405729	188407563	5.03	2.04	2.98	0.000206	CALCRL (-93459), TFPI (+12573)
chr3	148898037	148899304	4.19	-0.3	4.49	0.000208	CP (+41171), HPS3 (+51300)
chr3	16094787	16102887	7.27	5.16	2.12	0.000214	ANKRD28 (-197559), GALNT15 (-117319)
chr9	42845793	42846411	4.46	0.73	3.73	0.000215	FOXD4L2 (+128868), SPATA31A6 (+784628)
chr17	66395328	66397147	4.67	1.1	3.57	0.000236	SLC16A6 (-108981), WIPI1 (+57324)
chr20	23112329	23114411	5.83	3.47	2.36	0.000239	NXT1 (-218003), CD93 (-46393)
chr13	21387247	21388877	5.21	2.38	2.82	0.000242	N6AMT2 (-39974), XPO4 (+88887)
chr10	101742538	101744081	4.97	1.87	3.11	0.000242	DNMBP (+26366), ABCC2 (+200821)
chr5	158476646	158478348	5.68	2.99	2.69	0.000242	EBF1 (+49272)
chr1	33641484	33642407	0.56	4.64	-4.08	0.000263	TRIM62 (+5321), ADC (+95232)
chr10	31985255	31991613	7.53	5.31	2.22	0.000268	ARHGAP12 (+229301), ZEB1 (+380333)
chr1	56057013	56058778	3.43	5.61	-2.17	0.000268	USP24 (-377110), PPAP2B (+987345)
chr15	96883160	96891037	7.67	5.9	1.77	0.000277	SPATA8 (-439520), NR2F2 (+13153)
chr20	1303744	1304911	5.75	3.13	2.62	0.000277	SDCBP2 (+5555), SNPH (+57368)
chr1	101702503	101703073	4.54	0.97	3.57	0.000282	S1PR1 (+344)
chr7	150434537	150435865	5.91	3.63	2.29	0.000283	GIMAP5 (+765)
chr3	132696184	132697224	1.11	4.75	-3.65	0.000283	NPHP3 (-255418), TMEM108 (-60531)
chr1	21604357	21608252	7.2	5.05	2.15	0.000283	EIF4G3 (-102962), ECE1 (+10677)
chr6	138170213	138171593	5.01	2.03	2.97	0.000286	OLIG3 (-355372), TNFAIP3 (-17678)
chr9	27112012	27112451	4.55	1.42	3.14	0.00029	TEK (+3085), EQTN (+184905)
chr17	19030737	19031177	4.31	-0.04	4.35	0.000292	EPN2 (-109697), GRAP (-80007)
chr5	116004763	116006617	4.23	0.13	4.1	0.000294	SEMA6A (-95060)
chr7	4596967	4597749	0.38	4.52	-4.15	0.000299	FOXK1 (-124582)
chr6	44007289	44008837	1.71	4.89	-3.18	0.000304	TMEM63B (-86588), VEGFA (+269619)
chr15	95844683	95845529	4.81	0.72	4.09	0.000304	NONE
chr16	75627545	75628630	5.45	2.58	2.87	0.000304	GABARAPL2 (+27839), ADAT1 (+29110)
chr9	101648574	101649855	5.4	2.33	3.07	0.00031	COL15A1 (-56706), GALNT12 (+79234)
chr5	158448491	158449775	4.18	-0.57	4.75	0.00031	EBF1 (+77636)
chr2	159793717	159794384	4.6	0.84	3.76	0.000311	TANC1 (-31132), DAPL1 (+142222)
chr17	40588848	40589580	4.13	-0.3	4.43	0.000311	ATP6V0A1 (-21684), PTRF (-13679)
chr14	63649143	63650319	4.92	1.47	3.45	0.000311	KCNH5 (-137558), RHOJ (-21395)
chr18	29961582	29963095	5.49	2.49	3	0.000311	GAREM (+88056), MEP1B (+192352)
chr8	78311170	78314793	4.25	-0.9	5.15	0.000311	PEX2 (-399702)
chr14	91708994	91709884	4.49	0.3	4.19	0.000311	GPR68 (+10830), C14orf159 (+128725)
chr5	158518017	158519531	4.76	1.23	3.53	0.000311	EBF1 (+7995)
chr15	86122121	86127377	7.33	5.18	2.15	0.000311	AKAP13 (+200789), KLHL25 (+213512)
chr5	81717394	81721710	6.47	4.21	2.26	0.000311	ATP6AP1L (+144271), TMEM167A (+653763)
chr20	23066548	23068059	5.95	3.57	2.37	0.00032	CD93 (-327)
chr20	46600409	46603164	6.67	4.38	2.3	0.000332	SULF2 (-186457), PREX1 (+842633)
chr13	34996308	34998564	4.36	6.41	-2.05	0.000338	NBEA (-518988), RFC3 (+605250)
chr6	52135866	52138086	5.68	2.67	3.02	0.000339	IL17F (-27641), MCM3 (+12659)
chr1	208080900	208084925	6	3.61	2.4	0.000341	CD34 (+1834), CD46 (+157511)
chr12	31378975	31380330	2.08	5.1	-3.03	0.000357	FAM60A (+99653), DDX11 (+152874)
chr15	39921605	39922497	4.09	-0.1	4.19	0.00036	THBS1 (+48757), GPR176 (+291042)
chr18	53065762	53067644	5.16	2.65	2.51	0.000384	CCDC68 (-439964), TCF4 (+236482)
chr13	112100750	112104170	3.11	5.5	-2.39	0.000397	SOX1 (-619453), TEX29 (+129445)
chr4	10628592	10629549	1.71	4.8	-3.09	0.000402	ZNF518B (-170087), CLNK (+57418)
chr7	55179642	55181053	3.71	5.77	-2.06	0.000402	LANCL2 (-252793), EGFR (+93554)
chr18	33047291	33048292	5.12	2.65	2.47	0.000403	ZNF396 (-90491), ENSG00000267140 (+30112)
chr1	56044205	56045607	3.37	5.52	-2.15	0.000418	USP24 (-364120)
chr9	116281864	116282705	5.14	2.12	3.01	0.00042	ZNF618 (-356277), RGS3 (+75274)
chr22	44420547	44421427	4.94	2.23	2.7	0.00042	PARVG (-155783), PARVB (+25896)
chr2	233950378	233951880	5.54	2.68	2.87	0.00042	ATG16L1 (-209088), INPP5D (+25940)
chr5	42949716	42952779	7.19	5.64	1.55	0.000423	SEPP1 (-139067), ANXA2R (+92024)
chr22	47337903	47339532	5.21	2.28	2.93	0.000426	TBC1D22A (+180200)
chr9	112832310	112833329	5.15	2.03	3.13	0.000426	TXN (+186100), PALM2 (+290101)
chr8	142162671	142164562	6.1	3.69	2.41	0.000443	DENND3 (+24897), SLC45A4 (+75056)
chr4	186682301	186683960	5.1	1.96	3.15	0.000449	PDLIM3 (-226469), SORBS2 (+194675)
chr3	11265977	11269831	6.78	4.47	2.31	0.000457	HRH1 (-26481), SLC6A1 (+233494)
chr1	180513080	180514420	3.37	5.61	-2.25	0.000459	XPR1 (-87390), ACBD6 (-41661)
chr17	62091639	62092351	5.11	2.37	2.73	0.000464	SCN4A (-41717), ICAM2 (+5999)
chr4	16894017	16894878	4.72	1.36	3.36	0.000464	TAPT1 (-666284), LDB2 (+5984)
chr8	17484059	17484932	4.03	-0.26	4.29	0.000475	PDGFRL (+50554), MTUS1 (+173681)
chr13	48733660	48737321	5.87	3.7	2.17	0.000475	ITM2B (-71803), MED4 (-66251)
chr3	16091720	16093477	5.49	2.9	2.59	0.000475	ANKRD28 (-191321), GALNT15 (-123557)
chr18	54304404	54305869	6.62	5.12	1.49	0.000476	TXNL1 (+739)
chr1	10685562	10689833	4.42	6.27	-1.85	0.000477	PEX14 (+152754), CASZ1 (+169007)
chr19	16452899	16453520	4.82	2.15	2.67	0.000482	KLF2 (+17582), EPS15L1 (+129613)
chr13	33543290	33544975	4.82	1.63	3.19	0.0005	KL (-46438), PDS5B (+383569)
chr10	17039185	17039686	4.65	1.64	3.01	0.000523	RSU1 (-180054), CUBN (+132394)
chr1	3418358	3423675	6.76	4.4	2.36	0.000523	ARHGEF16 (+50027), MEGF6 (+107042)
chr10	125689640	125691145	5.15	1.62	3.53	0.000523	CPXM2 (-39063), CHST15 (+161577)
chr20	39280026	39283026	3.81	5.89	-2.08	0.000524	MAFB (+36354)
chr1	95428120	95429026	5.02	2.15	2.87	0.000524	CNN3 (-35739), ALG14 (+109928)
chr2	232045605	232047984	5.77	2.97	2.8	0.000527	HTR2B (-56963), ARMC9 (-16465)
chr11	6624992	6626560	5.64	3.45	2.19	0.000527	RRP8 (-926), ILK (+730)
chr2	121953892	121957611	4.34	6.08	-1.75	0.00054	TFCP2L1 (+87031), GLI2 (+405767)
chr18	9876475	9877974	4.35	0.57	3.78	0.00054	TXNDC2 (-8748), RAB31 (+169063)
chr8	37738334	37741823	5.84	3.7	2.14	0.000546	BRF2 (-32657), RAB11FIP1 (+16893)
chr2	7217375	7218085	4.47	1.46	3.01	0.000551	RNF144A (+160207)
chr1	101701339	101702234	5.71	3.57	2.14	0.000555	S1PR1 (-657)
chr15	96212316	96212983	4.05	-0.3	4.34	0.000555	NR2F2 (-661296)
chr12	6040744	6041478	5.43	2.27	3.16	0.000555	ANO2 (+14287), NTF3 (+499832)
chr13	40689345	40690335	4.86	1.64	3.22	0.000566	COG6 (+460026), FOXO1 (+550894)
chr6	112542469	112544357	5.1	1.92	3.18	0.000571	TUBE1 (-134697), LAMA4 (+32504)
chr15	59980221	59982753	6.47	4.72	1.75	0.000581	BNIP2 (+246)
chr4	42361391	42362633	4.02	-0.9	4.92	0.000632	SHISA3 (-37844), SLC30A9 (+369523)
chr13	44810017	44811493	5.47	2.53	2.94	0.000633	SERP2 (-137223), SMIM2 (-75362)
chr1	19370367	19373207	2.56	5.11	-2.55	0.000639	IFFO2 (-88607), UBR4 (+164983)
chr1	43855595	43856270	3.93	-0.9	4.83	0.000641	MED8 (-454), SZT2 (+293)
chr12	54430577	54434098	2.84	5.33	-2.49	0.000656	ENSG00000273266 (-15323), HOXC5 (+5701)
chr7	134842488	134844302	6.01	3.61	2.4	0.000697	TMEM140 (+10571), C7orf49 (+12052)
chr1	23155582	23156852	2.33	5.11	-2.78	0.000698	KDM1A (-189769), EPHB2 (+118754)
chr9	86593459	86596535	6.99	5.39	1.6	0.000724	RMI1 (-716), HNRNPK (+187)
chr10	4982142	4992074	7.61	5.95	1.66	0.000726	AKR1C1 (-18337), AKR1E2 (+118662)
chr7	155000164	155001535	5.9	3.22	2.68	0.000726	INSIG1 (-88636), HTR5A (+138816)
chr3	45006070	45007578	3.17	5.63	-2.46	0.000736	ZDHHC3 (+10850), TGM4 (+90721)
chr7	144779815	144780669	0.16	4.52	-4.36	0.000736	TPK1 (-247096)
chr2	65802034	65802932	4.36	0.72	3.64	0.00079	MEIS1 (-860049), SPRED2 (-143172)
chr2	54347645	54348643	2.07	4.87	-2.8	0.00079	ACYP2 (+5503), TSPYL6 (+135265)
chr17	62788445	62791783	6.38	4.38	2	0.00079	SMURF2 (-131928), LRRC37A3 (+124789)
chr18	53067723	53071840	6.41	4.59	1.82	0.00079	CCDC68 (-443043), TCF4 (+233403)
chr22	50050321	50050970	4.57	1.51	3.06	0.00079	BRD1 (+167806)
chr9	69655182	69656045	5.4	2.93	2.47	0.000799	CBWD6 (-393021), FOXD4L5 (+523201)
chr2	233476052	233476861	0.93	4.44	-3.51	0.000821	TIGD1 (-61231), EFHD1 (-21481)
chr9	101718901	101720707	4.03	-0.9	4.92	0.000845	TGFBR1 (-147567), COL15A1 (+13883)
chr20	32399153	32401098	7.67	6.06	1.61	0.000845	RALY (-181402), CHMP4B (+1016)
chr12	122064715	122066736	5.24	2.55	2.69	0.000853	ORAI1 (+1271), MORN3 (+41834)
chr11	3114501	3118668	7.09	5.17	1.92	0.00088	CARS (-37918), OSBPL5 (+69999)
chr22	25381417	25382145	5.05	2.58	2.47	0.000883	CRYBB3 (-214036), TMEM211 (-39119)
chr4	38076391	38077217	4.6	0.81	3.78	0.000898	KLF3 (-589013), PTTG2 (+114748)
chr1	17417495	17419420	1.22	4.63	-3.41	0.000898	SDHB (-37793), PADI2 (+27472)
chr9	100272315	100275251	5.75	3.5	2.25	0.000898	TMOD1 (+9862), TSTD2 (+122074)
chr5	148540081	148543678	6.39	4.24	2.15	0.000898	AFAP1L1 (-109554), ABLIM3 (+20703)
chr2	74729493	74732218	5.41	2.71	2.7	0.000898	LBX2 (-413)
chr9	67301756	67302409	5.23	2.7	2.53	0.000898	FAM27E3 (+484541)
chr9	35991817	35994563	4.16	6.11	-1.96	0.000898	RECK (-43240), OR2S2 (-35039)
chr10	37473801	37480028	3.93	-0.9	4.82	0.000911	ANKRD30A (+62130), MTRNR2L7 (+414944)
chr2	26945969	26948634	4.28	6.14	-1.85	0.000911	SLC35F6 (-39854), KCNK3 (+31683)
chr1	108589230	108590252	2.64	5.05	-2.41	0.000931	VAV3 (-81975), SLC25A24 (+153239)
chr3	194058085	194059063	2.39	5	-2.62	0.000936	CPN2 (+13483), HES1 (+204640)
chr10	120595552	120596413	1.83	4.77	-2.94	0.000951	NANOS1 (-193245), CACUL1 (-81225)
chr1	25889913	25891765	3.87	5.79	-1.92	0.000951	MAN1C1 (-53120), LDLRAP1 (+20768)
chr20	57183210	57183969	1.11	4.52	-3.42	0.000951	APCDD1L (-93596), STX16 (-42749)
chr10	131743511	131745654	5.21	2.8	2.41	0.000951	EBF3 (+17522), MGMT (+479135)
chr5	151000311	151001769	3.31	5.42	-2.11	0.000951	FAT2 (-52535), SPARC (+65686)
chr10	121028181	121028740	4.58	1.42	3.16	0.000951	GRK5 (+61360), RGS10 (+273759)
chr8	22598521	22601262	3.5	5.81	-2.31	0.000951	EGR3 (-49077), PEBP4 (+185529)
chr2	86452180	86452635	4.34	0.86	3.48	0.000951	MRPL35 (+25828), REEP1 (+112798)
chr16	24998412	25000707	5.89	4.06	1.84	0.000954	ARHGAP17 (+27092), SLC5A11 (+142398)
chr18	57548398	57550360	5.33	3.18	2.15	0.000954	CCBE1 (-184767), PMAIP1 (-17801)
chr11	68419441	68420709	3.53	5.61	-2.08	0.000954	GAL (-31868), PPP6R3 (+191837)
chr7	230545	232366	1.87	4.8	-2.93	0.000954	FAM20C (+38487), PDGFA (+327575)
chrX	15769737	15770377	3.86	-0.57	4.42	0.00096	ZRSR2 (-38538), CA5B (+13664)
chr5	42995279	42995942	3.93	-0.26	4.19	0.000985	SEPP1 (-183430), ANXA2R (+47661)
chr17	6924477	6926122	5.96	3.62	2.34	0.000989	BCL6B (-1039)
chr11	324421	327787	6.11	4.4	1.7	0.000995	B4GALNT4 (-43700), IFITM3 (-5054)
chr10	11728418	11731301	2.71	5.3	-2.59	0.000995	USP6NL (-155586), ECHDC3 (-54505)
chr5	6396870	6397522	-0.39	4.19	-4.58	0.001	UBE2QL1 (-51540), MED10 (-18489)
chr14	76454199	76456847	5.61	2.93	2.68	0.00101	GPATCH2L (-162756), IFT43 (+3398)
chr11	75512056	75514611	4.66	6.3	-1.65	0.00101	UVRAG (-12878), DGAT2 (+33557)
chr3	101799757	101801041	5.39	2.46	2.93	0.00101	ZPLD1 (-353460), NFKBIZ (+232041)
chr3	149050056	149052205	5.99	3.74	2.25	0.00101	TM4SF18 (+417)
chr10	10870078	10874790	6.6	4.76	1.83	0.00102	CELF2 (-187459)
chr6	51357985	51361610	4.05	6.09	-2.04	0.00102	TFAP2B (+573362), PKHD1 (+592625)
chr12	13345845	13353282	7.57	6.15	1.42	0.00102	EMP1 (-86)
chr14	93552394	93553818	3.55	5.65	-2.11	0.00107	ITPK1 (+29042), CHGA (+163681)
chr13	30700449	30702262	3.68	5.61	-1.93	0.00107	UBL3 (-276535), KATNAL1 (+180265)
chr10	31997359	31998624	4.18	-0.35	4.53	0.00107	ARHGAP12 (+219743), ZEB1 (+389891)
chr1	2357987	2359062	2.03	5.04	-3.01	0.00108	PLCH2 (-40373), PEX10 (-14556)
chr3	129325804	129328125	6.2	4.3	1.91	0.00108	PLXND1 (-1304)
chr2	235286152	235287227	2.26	5.09	-2.83	0.0011	ARL4C (+119007), SPP2 (+327347)
chr11	76339914	76342224	6.57	1.53	5.03	0.0011	LRRC32 (+39975), C11orf30 (+183086)
chr12	54221947	54223624	1.66	4.66	-3	0.0011	HOXC13 (-109749), CALCOCO1 (-101562)
chr16	2861108	2862608	1.83	4.78	-2.95	0.0011	PRSS33 (-25150), PRSS21 (-5370)
chr13	47252920	47254697	5.46	3.17	2.29	0.00111	ESD (+117558), LRCH1 (+126414)
chr6	44014154	44017107	4.2	6.06	-1.86	0.00113	TMEM63B (-79020), VEGFA (+277187)
chr2	233924431	233925680	5.47	3.21	2.26	0.00114	INPP5D (-133)
chr18	71230031	71231802	4.08	0.13	3.95	0.00115	NETO1 (-695733), FBXO15 (+584183)
chr4	39354104	39356842	6.77	4.83	1.95	0.00115	RFC1 (+12522), WDR19 (+171449)
chr13	99160424	99162766	6.13	3.83	2.3	0.00119	RNF113B (-332076), STK24 (+12657)
chr9	13934287	13935490	2.71	5.13	-2.42	0.00121	MPDZ (-655326), NFIB (+378777)
chr5	158384478	158385810	5.12	2.38	2.74	0.00122	EBF1 (+141625)
chr18	71231861	71233296	3.89	-0.57	4.46	0.00125	NETO1 (-697395), FBXO15 (+582521)
chr4	2813021	2815112	5.71	3.53	2.18	0.00128	TNIP2 (-55964), SH3BP2 (-5845)
chr2	148268722	148270699	4.19	6.02	-1.83	0.00128	ACVR2A (-332375)
chr9	86087835	86088595	4.22	-0.07	4.28	0.00128	RASEF (-410172), FRMD3 (+65138)
chr5	34584291	34588509	6.91	4.91	2	0.00131	ENSG00000273294 (-461767), RAI14 (-98259)
chr10	80176750	80177604	1.91	4.66	-2.75	0.00131	ZMIZ1 (-651615), RPS24 (+383659)
chr1	202250029	202251570	3.48	5.62	-2.14	0.00131	UBE2T (+60308), LGR6 (+87771)
chr1	160919957	160921086	1.76	4.8	-3.05	0.00131	ITLN1 (-65562), ITLN2 (+4067)
chr5	149659125	149659783	-0.39	4.16	-4.55	0.00131	CAMK2A (+9738), SLC6A7 (+89934)
chr1	31173073	31174994	1.35	4.68	-3.33	0.00131	MATN1 (+22400)
chr14	53268350	53269465	3.81	-0.9	4.71	0.00133	GNPNAT1 (-10589), FERMT2 (+148907)
chr20	20732486	20733147	5.12	1.95	3.17	0.00134	XRN2 (-551125), RALGAPA2 (-39686)
chr11	110891870	110892501	0.38	4.2	-3.82	0.00135	ARHGAP20 (-308735), COLCA2 (-277790)
chr2	239506241	239508831	4.86	6.38	-1.52	0.00135	TWIST2 (-249137), ASB1 (+172071)
chr6	15928930	15929690	1.13	4.56	-3.42	0.00136	DTNBP1 (-266037), MYLIP (-200046)
chr7	22258156	22259447	5.8	3.23	2.57	0.00137	CDCA7L (-273100), RAPGEF5 (+137731)
chr7	15878914	15879656	4.52	1.12	3.4	0.0014	MEOX2 (-152848), ISPD (+581662)
chr3	141559168	141561075	5.24	2.86	2.38	0.0014	ATP1B3 (-35334), GRK7 (+63132)
chr2	87650067	87654213	4.8	6.86	-2.05	0.00142	PLGLB1 (-403165), PLGLB2 (-395466)
chr3	32008677	32011395	5.46	2.66	2.8	0.00143	OSBPL10 (+12758), STT3B (+435754)
chr13	39388104	39389498	-0.09	4.12	-4.2	0.00144	FREM2 (+127535), STOML3 (+176402)
chr2	233093589	233096309	5.04	6.6	-1.55	0.00145	ALPP (-148295), DIS3L2 (+268656)
chr5	172322716	172326644	6.86	5.08	1.77	0.00147	RPL26L1 (-61216), ERGIC1 (+63402)
chr11	86184455	86186656	6.29	4.45	1.84	0.00148	CCDC81 (+99622), ME3 (+198122)
chr1	159888609	159896431	8.54	7.22	1.32	0.00148	CCDC19 (-22567), TAGLN2 (+3002)
chr2	97548198	97550042	3.63	5.67	-2.04	0.00148	SEMA4C (-13412), FAHD2B (+211456)
chr20	57188462	57189324	1.41	4.49	-3.08	0.00148	APCDD1L (-98899), STX16 (-37446)
chr9	4743892	4745100	3.06	5.36	-2.29	0.00149	AK3 (-3178)
chr12	96840160	96840760	5.09	1.91	3.18	0.00151	CDK17 (-46122), C12orf55 (-42905)
chr19	16984832	16986802	7.15	5.21	1.94	0.00151	F2RL3 (-13854), SIN3B (+45599)
chr15	68929361	68930450	2.66	5.04	-2.38	0.00152	CORO2B (+58333), ANP32A (+183328)
chr10	37462069	37473497	3.79	-0.9	4.69	0.00152	ANKRD30A (+52998), MTRNR2L7 (+424076)
chr1	998049	1000211	4.6	6.14	-1.54	0.00155	RNF223 (+10557), AGRN (+43627)
chr12	114276659	114277165	0.13	4.1	-3.97	0.00155	LHX5 (-367035), RBM19 (+127199)
chr2	237476630	237484384	7.13	5.57	1.56	0.00157	COPS8 (-513448), ACKR3 (+2223)
chr10	11757679	11758445	1.01	4.51	-3.5	0.00159	USP6NL (-183788), ECHDC3 (-26303)
chr12	109246493	109251151	7.44	5.78	1.66	0.00161	CORO1C (-123450), SSH1 (+2544)
chr1	225837663	225840765	6.21	4.14	2.07	0.00161	LBR (-222695), ENAH (+1630)
chr16	2548142	2551289	3.73	5.69	-1.96	0.00161	ATP6V0C (-14155), ENSG00000260272 (+3683)
chr3	194057076	194057878	1.36	4.4	-3.05	0.00162	CPN2 (+14580), HES1 (+203543)
chr9	112672385	112673431	5	2.19	2.81	0.00169	PALM2 (+130189), TXN (+346012)
chr9	70488667	70490456	6.11	4.23	1.88	0.0017	CBWD5 (+545)
chr16	29085692	29087414	6.01	4.1	1.91	0.0017	LAT (+90406), NPIPB11 (+328797)
chr14	55117122	55119093	5.25	2.98	2.27	0.00172	SAMD4A (+83473), GCH1 (+251462)
chr9	42853183	42854231	5.41	2.89	2.52	0.00172	FOXD4L2 (+136473), SPATA31A6 (+777023)
chrX	71839767	71841311	4.86	2.03	2.83	0.00173	HDAC8 (-47586), PHKA1 (+93349)
chr15	48828712	48829558	4.13	0.65	3.49	0.00173	FBN1 (+108911), DUT (+205515)
chr3	48443816	48446127	4.66	6.27	-1.6	0.00173	PLXNB1 (+25900), FBXW12 (+31263)
chr2	8819175	8820790	5.42	3.47	1.94	0.00173	ID2 (+1008), KIDINS220 (+157772)
chr19	34810353	34811527	5.32	3.15	2.17	0.00174	GPI (-44705), LSM14A (+147469)
chr11	76342364	76343286	4.33	1.06	3.27	0.00176	LRRC32 (+38219), C11orf30 (+184842)
chr15	96895406	96896376	3.9	-0.26	4.16	0.00176	SPATA8 (-430728), NR2F2 (+21945)
chr1	1173702	1174540	1.45	4.56	-3.12	0.00176	B3GALT6 (+6492), FAM132A (+7981)
chr1	232825997	232826658	3.83	-0.07	3.9	0.0018	SIPA1L2 (-129024), MAP10 (-114315)
chr6	31618828	31621346	6.61	5.14	1.47	0.0018	APOM (-3161), BAG6 (+390)
chr20	58901991	58906648	4.46	6.17	-1.72	0.00182	CDH4 (-923162), CDH26 (+370838)
chr20	20723883	20725016	5.61	3.82	1.79	0.00182	XRN2 (-559492), RALGAPA2 (-31319)
chr4	146453473	146454192	4.22	0.81	3.4	0.00182	MMAA (-85582), SMAD1 (+49870)
chr6	6689690	6691184	5.37	3.25	2.12	0.00182	RREB1 (-417604), LY86 (+102096)
chr20	13337134	13337635	0.56	4.22	-3.66	0.00182	ISM1 (+134967), TASP1 (+282202)
chr17	15552671	15555809	6.05	4.34	1.71	0.00183	ENSG00000251537 (+727)
chr9	131464728	131466940	6.15	3.82	2.33	0.00183	PKN3 (+1032), ZDHHC12 (+20551)
chr8	27527734	27528890	3.77	5.64	-1.87	0.00186	SCARA3 (+36614), CCDC25 (+101839)
chr22	45916071	45916597	0.38	4.19	-3.82	0.00186	ATXN10 (-151345), FBLN1 (+17563)
chr10	127923633	127924841	1.9	4.87	-2.98	0.00186	ADAM12 (+152787), FANK1 (+339129)
chr17	6926251	6927072	5.33	3.2	2.12	0.00187	BCL6B (+323)
chr2	225266625	225267193	4.23	0.88	3.35	0.00189	FAM124B (-158)
chr22	38690500	38694259	5.32	6.77	-1.45	0.00191	TMEM184B (-23340), CSNK1E (+21033)
chr19	18133926	18135437	5.85	3.81	2.04	0.00194	MAST3 (-73921), ARRDC2 (+15705)
chr7	75252900	75254171	5.47	3.54	1.93	0.00194	POM121C (-137988), HIP1 (+114729)
chr2	176992815	176994544	4.83	1.82	3	0.00195	HOXD8 (-788)
chr13	99628830	99630687	5.91	4.18	1.73	0.00197	DOCK9 (+485)
chr15	100598073	100598814	1.91	4.68	-2.77	0.00199	LYSMD4 (-324818), ADAMTS17 (+283766)
chr3	49560019	49561683	4.24	6.02	-1.78	0.00202	BSN (-31071), DAG1 (+53286)
chr8	61816395	61817053	5.01	2	3.02	0.00203	CLVS1 (-383790), CHD7 (+225387)
chr16	5558603	5559077	0.85	4.22	-3.37	0.00203	FAM86A (-411031)
chr6	116832727	116834411	5.18	2.56	2.62	0.00203	FAM26E (+760)
chr11	86317204	86318077	5.18	2.88	2.3	0.00206	ME3 (+66037), CCDC81 (+231707)
chr6	170528914	170530721	4.33	6.02	-1.69	0.00211	DLL1 (+69743), ERMARD (+378097)
chr5	150593302	150594878	5.32	2.68	2.63	0.00215	ANXA6 (-56647), CCDC69 (+9616)
chr15	52311918	52313553	6.06	4.08	1.98	0.00217	MAPK6 (+1338), BCL2L10 (+92236)
chr17	57446114	57454009	7.45	5.82	1.62	0.00218	DHX40 (-192824), YPEL2 (+40999)
chr3	129334570	129337080	5.99	3.98	2.01	0.00218	PLXND1 (-10164), TMCC1 (+263484)
chr5	173315350	173316473	5.01	2.3	2.71	0.00221	CPEB4 (+629)
chrX	99904710	99906114	4.96	2.54	2.43	0.00224	SRPX2 (+6197), SYTL4 (+81110)
chr10	31273747	31274438	3.85	-0.03	3.88	0.00224	LYZL2 (-355402), ZNF438 (+46773)
chr6	71108008	71109634	5.35	2.62	2.73	0.00224	COL9A1 (-96035), FAM135A (-14190)
chr12	132962571	132963381	1.76	4.64	-2.88	0.00227	GALNT9 (-272403), FBRSL1 (-103161)
chr16	1075122	1075645	1.59	4.82	-3.23	0.00229	SSTR5 (-53397), SOX8 (+43576)
chr7	36331275	36332592	5.89	4.24	1.65	0.00232	ANLN (-97481), EEPD1 (+139176)
chr2	67486164	67489089	4.12	0.45	3.67	0.00237	ETAA1 (-136824), MEIS1 (+825095)
chr2	39953060	39954094	3.08	5.2	-2.12	0.00237	THUMPD2 (+52830), TMEM178A (+60518)
chr5	89284646	89285226	4.04	0.93	3.11	0.00237	CETN3 (+420667)
chr7	75592145	75593272	4.65	1.79	2.86	0.00237	POR (+48312), STYXL1 (+84612)
chr1	89663445	89665468	6.28	4.37	1.92	0.00242	GBP4 (+158)
chr11	76299380	76300310	4.74	1.47	3.27	0.00242	LRRC32 (+81199), C11orf30 (+141862)
chr8	59506623	59510056	5.99	3.65	2.33	0.00242	SDCBP (+42612), NSMAF (+63753)
chr15	47589693	47590556	1.45	4.68	-3.23	0.00242	SEMA6D (-420561)
chr3	31986507	31987360	4.12	0.87	3.26	0.00242	OSBPL10 (+35860), STT3B (+412652)
chr2	68545361	68547856	6.75	4.72	2.03	0.00242	CNRIP1 (+529)
chr8	73786607	73787453	1.96	4.66	-2.71	0.00242	TERF1 (-134069), KCNB2 (+337404)
chr3	138105793	138107060	3.25	5.3	-2.06	0.00242	ESYT3 (-47028), MRAS (+39888)
chr11	9737435	9742880	6.95	5.35	1.6	0.00244	SWAP70 (+54534), SBF2 (+575596)
chr12	120032277	120033151	4.58	1.87	2.71	0.00246	PRKAB1 (-72844), TMEM233 (+1450)
chr9	139956862	139958639	4.14	6.02	-1.88	0.00246	ENTPD2 (-9254), SAPCD2 (+7289)
chr2	224742958	224743840	2.54	4.86	-2.32	0.00246	AP1S3 (-41100), WDFY1 (+66705)
chr12	15716836	15717511	3.62	-0.9	4.52	0.00246	EPS8 (+225336), PTPRO (+241843)
chr2	46484190	46484467	4.02	0.63	3.39	0.00246	EPAS1 (-40212), PRKCE (+605416)
chr1	36807923	36809622	5.2	2.97	2.23	0.00249	EVA1B (-19018), STK40 (+42712)
chr1	88229748	88231430	4.19	0.72	3.47	0.00251	PKN2 (-919316), LMO4 (+436438)
chr12	54815157	54816289	5.29	2.91	2.38	0.00252	ITGA5 (-2479)
chr15	33445128	33446892	4.17	5.94	-1.77	0.00253	RYR3 (-157167), FMN1 (-85925)
chr7	131203581	131204207	4.28	-0.03	4.31	0.00254	PODXL (+37472), MKLN1 (+191275)
chr18	41514206	41515228	3.86	-0.07	3.93	0.00254	SETBP1 (-746146), SYT4 (-657102)
chr1	90189606	90191499	5.77	3.35	2.42	0.00254	LRRC8D (-96038), LRRC8C (+91922)
chr10	18898890	18901206	5.02	1.99	3.03	0.00254	NSUN6 (+40503), CACNB2 (+470442)
chr7	150212673	150213540	5.11	2.16	2.95	0.00257	GIMAP4 (-51258), GIMAP7 (+1189)
chr7	4763912	4766382	6.24	4.68	1.56	0.00257	AP5Z1 (-50106), FOXK1 (+43207)
chr17	46662361	46664613	5.54	3.18	2.36	0.00259	HOXB4 (-6014), HOXB5 (+7836)
chr7	2054371	2055570	1.98	4.65	-2.67	0.0026	MAD1L1 (+217907), ELFN1 (+327216)
chr3	111496793	111497877	2.72	5.02	-2.31	0.0026	PHLDB2 (-80692), PLCXD2 (+103566)
chr17	46655965	46656928	4.19	1.08	3.11	0.00268	HOXB3 (-25163), HOXB4 (+1026)
chr8	28203751	28208238	6.99	5.15	1.84	0.00273	PNOC (+31346), ZNF395 (+37988)
chr12	130601763	130607443	4.74	6.31	-1.57	0.00274	TMEM132D (-216392), FZD10 (-42401)
chr2	129136783	129139261	4.31	6.06	-1.75	0.00276	HS6ST1 (-61871)
chr16	57926220	57929317	6.1	4.25	1.84	0.00276	KIFC3 (-91269), CNGB1 (+77247)
chr16	87495144	87500252	7.01	5.46	1.55	0.00276	ZCCHC14 (+27953), MAP1LC3B (+72292)
chr10	31608988	31609962	4.5	1.47	3.03	0.00277	ZEB1 (+1374), ARHGAP12 (+608260)
chr9	140304207	140306117	4.72	1.65	3.06	0.00277	NRARP (-108459), EXD3 (+12552)
chr18	54242415	54243313	4.87	1.7	3.17	0.00279	TCF4 (-939679), TXNL1 (+63012)
chr11	113302458	113303200	1.33	4.56	-3.23	0.00279	DRD2 (+43282), ANKK1 (+44316)
chr12	124067775	124070252	6.24	4.77	1.46	0.0028	TMED2 (-64)
chr5	138309663	138311550	5.41	3.13	2.28	0.00281	LRRTM2 (-99628), SIL1 (+223480)
chr10	121010410	121010928	3.69	-0.28	3.97	0.00281	GRK5 (+43568), RGS10 (+291551)
chr6	161649187	161651168	4.93	2.22	2.71	0.00284	AGPAT4 (+44915), MAP3K4 (+237362)
chr3	95641790	95642471	3.61	-0.57	4.17	0.00284	MTRNR2L12 (+694869)
chr8	15363498	15364729	0.16	3.99	-3.83	0.00287	SGCZ (-268266), TUSC3 (-33678)
chr5	158233927	158234981	4.47	1.26	3.21	0.00288	CLINT1 (-948303), EBF1 (+292315)
chr5	88080537	88082422	6.04	4.04	2	0.00289	TMEM161B (-516815), MEF2C (+118419)
chr13	49831975	49832759	3.66	-0.9	4.56	0.00289	CDADC1 (+10306), CAB39L (+143368)
chr3	152214462	152215191	3.91	-0.26	4.18	0.0029	P2RY1 (-337909), TMEM14E (-156048)
chr5	4535893	4537110	2.11	4.77	-2.66	0.00291	ADAMTS16 (-603941), IRX1 (+940334)
chr1	17088610	17093529	5.44	6.78	-1.33	0.00299	CROCC (-157375), NBPF1 (-151088)
chr6	138785191	138785630	0.54	4.04	-3.5	0.00299	HEBP2 (+60055), NHSL1 (+108266)
chr7	22640124	22641110	4.9	2.49	2.41	0.003	IL6 (-124886), STEAP1B (-100500)
chr9	67018613	67019840	5.01	2.73	2.28	0.00302	FAM27E3 (+767397)
chr6	112548958	112550072	5.44	3.34	2.1	0.00302	TUBE1 (-140799), LAMA4 (+26402)
chr3	179388547	179392408	6.37	4.53	1.84	0.00302	USP13 (+19935), PEX5L (+364240)
chr15	63656451	63666958	6.32	7.61	-1.29	0.00304	CA12 (+12655), APH1B (+91952)
chr20	48849098	48855415	5.46	6.94	-1.48	0.00304	PTPN1 (-274634), CEBPB (+44881)
chr3	39190987	39195095	7	5.48	1.53	0.00304	GORASP1 (-43187), CSRNP1 (+2025)
chr20	57874126	57875245	2.2	4.76	-2.56	0.00304	EDN3 (-796)
chr14	46359978	46362165	3.64	5.71	-2.08	0.00304	MIS18BP1 (-638467), RPL10L (+759956)
chr15	71034971	71037163	6.36	4.55	1.81	0.00304	TLE3 (-645552), UACA (+19865)
chr1	9015351	9015832	-0.39	3.98	-4.37	0.00304	CA6 (+9646), SLC2A7 (+70812)
chr14	100222779	100224955	4.37	1.21	3.17	0.00304	EML1 (-35813), CYP46A1 (+73216)
chr7	1570911	1574101	6.33	4.6	1.74	0.00304	MAFK (+2156), TMEM184A (+23560)
chr14	89767911	89772515	6.42	4.62	1.79	0.00304	FOXN3 (+315261), TTC8 (+479207)
chr2	173686524	173687387	5.13	2.72	2.41	0.00304	ENSG00000091436 (-253731), RAPGEF4 (+86387)
chr17	77743175	77743992	-0.09	4.06	-4.15	0.00305	CBX2 (-8347), ENPP7 (+38903)
chr7	85915	90458	4.5	6.03	-1.53	0.00305	FAM20C (-104782)
chr12	52299675	52300744	4.83	2.16	2.68	0.00306	ACVRL1 (-992)
chr1	12695096	12695700	5.02	2.3	2.72	0.00306	DHRS3 (-17661), AADACL4 (-9168)
chr1	245255609	245255920	4.09	0.75	3.34	0.00307	KIF26B (-62522), EFCAB2 (+122594)
chr1	64130942	64131631	1.73	4.47	-2.74	0.00307	ROR1 (-108427), PGM1 (+42523)
chr1	3081256	3083109	3.8	5.99	-2.19	0.00307	ARHGEF16 (-288807), PRDM16 (+96408)
chr2	152171578	152172760	3.28	5.3	-2.01	0.00309	TNFAIP6 (-41937), NMI (-25598)
chr12	52298213	52299627	5.45	3.31	2.14	0.0031	ACVRL1 (-2282)
chr9	129810685	129811389	4.53	1.62	2.91	0.0031	ANGPTL2 (+74125), RALGPS1 (+133984)
chr12	6041596	6041979	4.75	1.59	3.16	0.0031	ANO2 (+13610), NTF3 (+500509)
chr13	113364465	113365131	4.37	1.26	3.11	0.00315	MCF2L (-258737), ATP11A (+20155)
chr5	172304772	172307346	6.05	4.3	1.76	0.00317	RPL26L1 (-79837), ERGIC1 (+44781)
chr7	2836208	2837125	4.17	1.23	2.94	0.00317	GNA12 (+47291), AMZ1 (+117511)
chr18	53166392	53167615	5.05	2.11	2.93	0.00317	CCDC68 (-540265), TCF4 (+136181)
chr4	25651764	25660401	3.75	5.83	-2.08	0.00317	SLC34A2 (-1383)
chr22	18259541	18260843	5.72	3.56	2.17	0.00317	BID (-3410)
chr7	50580645	50581989	1.61	4.59	-2.99	0.00317	FIGNL1 (-63895), DDC (+51837)
chr10	122954506	122955141	0.86	4.17	-3.32	0.00317	WDR11 (+344137), FGFR2 (+403093)
chr16	23091773	23092968	2.76	5.09	-2.33	0.00317	USP31 (+68220), HS3ST2 (+266873)
chr3	129379676	129380989	3.72	-0.3	4.02	0.00317	PLXND1 (-54672), TMCC1 (+218976)
chr2	87729803	87731154	1.9	4.71	-2.81	0.00317	PLGLB1 (-481504), PLGLB2 (-317127)
chr3	125988301	125989765	0.79	4.15	-3.37	0.00318	ALDH1L1 (-89004), KLF15 (+87252)
chr9	129916397	129917110	4.11	1.21	2.9	0.00318	GARNL3 (-110051), ANGPTL2 (-31592)
chr3	170158447	170160483	3.85	5.73	-1.88	0.00318	CLDN11 (+22812), SLC7A14 (+144398)
chr2	113649191	113650296	2.81	5.13	-2.32	0.00319	IL1B (-55264), IL37 (-20804)
chr15	100106632	100107775	5.61	3.55	2.06	0.00319	MEF2A (+1299), LYSMD4 (+166422)
chr6	8047330	8047756	3.54	-0.9	4.44	0.00319	TXNDC5 (-136496), BLOC1S5-TXNDC5 (+17054)
chr13	48796712	48797513	4.64	1.39	3.25	0.00319	MED4 (-127873), ITM2B (-10181)
chr10	100072718	100074499	-0.39	3.91	-4.3	0.00321	LOXL4 (-45602), PYROXD2 (+101332)
chr4	7426361	7427065	1.57	4.39	-2.81	0.00322	PSAPL1 (+9987), SORCS2 (+232448)
chr11	47415875	47417445	6.11	4.15	1.96	0.00322	SPI1 (-16718), SLC39A13 (-13520)
chr10	94908671	94909417	1.63	4.61	-2.98	0.00322	CYP26A1 (+75397), MYOF (+332907)
chr22	45917964	45919358	2.32	4.95	-2.64	0.00322	ATXN10 (-149018), FBLN1 (+19890)
chr1	85785985	85786686	5.2	2.87	2.33	0.00328	BCL10 (-43563), DDAH1 (+144487)
chr3	73148018	73149705	3.91	5.72	-1.81	0.0033	PPP4R2 (+102926), PDZRN3 (+525229)
chr8	86474309	86475448	0.73	4.21	-3.49	0.0033	CA2 (+98798), REXO1L1P (+100847)
chr15	26035840	26037800	3.54	-0.9	4.44	0.00331	UBE3A (-383025), ATP10A (+71535)
chr18	22428172	22429245	2.38	4.79	-2.41	0.00331	HRH4 (+388116), ZNF521 (+503407)
chr5	150399471	150408052	7.45	5.67	1.78	0.00333	GPX3 (+3638), TNIP1 (+57235)
chr6	16404419	16405078	1.35	4.33	-2.98	0.00334	GMPR (+165938), ATXN1 (+356938)
chr7	139974802	139976469	5.13	2.77	2.37	0.00334	KDM7A (-98801), SLC37A3 (+122713)
chr10	73291738	73293215	3.61	5.56	-1.95	0.0034	C10orf105 (+187101), SLC29A3 (+213462)
chr1	10570010	10571332	3.6	-0.9	4.5	0.00342	PEX14 (+35727), CASZ1 (+286034)
chr11	76332430	76333844	3.74	0.17	3.57	0.00344	LRRC32 (+47907), C11orf30 (+175154)
chr6	88497890	88498739	2.4	4.72	-2.33	0.0035	SPACA1 (-259192), AKIRIN2 (-86388)
chr3	41161711	41162527	2.12	4.64	-2.52	0.00352	CTNNB1 (-78811), ZNF621 (+595743)
chr5	131745233	131749107	7.12	5.29	1.83	0.00353	SLC22A5 (+41726), IRF1 (+79320)
chr3	5017716	5020988	7.23	5.88	1.36	0.00353	BHLHE40 (-1449)
chr3	129213231	129215010	5.48	3.37	2.11	0.00353	RHO (-33362), IFT122 (+55139)
chr8	128246285	128246930	1.7	4.64	-2.94	0.00354	FAM84B (-675970), POU5F1B (-179927)
chr3	57936429	57938103	5.82	4.15	1.68	0.00354	FLNB (-56861), SLMAP (+195309)
chr5	156990683	156991198	3.58	-0.9	4.48	0.00354	ADAM19 (+11842), NIPAL4 (+103914)
chr1	206603207	206603744	3.65	-0.3	3.94	0.00355	IKBKE (-40315), SRGAP2 (+87276)
chr4	169371566	169373045	3.77	-0.9	4.66	0.00355	DDX60 (-132348), DDX60L (+29332)
chr12	46763163	46766644	6.8	5.38	1.42	0.00355	SLC38A1 (-102109), SLC38A2 (+1746)
chr10	3507094	3508812	5.43	3.45	1.97	0.00356	PITRM1 (-292950), KLF6 (+319514)
chr11	65057652	65058245	4.12	1.14	2.98	0.00358	CDC42EP2 (-26742), POLA2 (+28716)
chr5	95485703	95486969	3.28	5.25	-1.97	0.00359	ELL2 (-188561), PCSK1 (+282648)
chr12	31372226	31375813	1.39	4.43	-3.04	0.00359	FAM60A (+105286), DDX11 (+147241)
chr15	42326003	42329748	5.24	6.74	-1.5	0.00359	EHD4 (-63100), PLA2G4E (+15512)
chr13	31398449	31399462	1.41	4.33	-2.92	0.00359	MEDAG (-81372), ALOX5AP (+89311)
chr9	67017929	67018500	4.83	2.4	2.44	0.00359	FAM27E3 (+768409)
chr9	67300362	67301487	5.67	3.58	2.09	0.00359	FAM27E3 (+485699)
chr10	73946019	73947518	5.44	3.26	2.18	0.00361	SPOCK2 (-98238), ANAPC16 (-29037)
chr2	177002758	177004517	5.41	2.9	2.51	0.00362	HOXD3 (-11484), HOXD8 (+9170)
chr11	129485199	129489172	3.28	5.36	-2.08	0.00362	TMEM45B (-198528), BARX2 (+241351)
chr2	54656729	54657440	5.22	3.02	2.2	0.00364	TSPYL6 (-173676), SPTBN1 (-26337)
chr17	44269398	44270848	5.83	3.93	1.9	0.00364	KANSL1 (+43)
chr2	231273303	231273762	4.62	1.79	2.83	0.00366	SP100 (-7448), SP140L (+81634)
chr17	40403288	40406817	6.17	4.14	2.03	0.00366	GHDC (-58840), STAT5B (+23371)
chr7	12759422	12760745	5.91	4.15	1.77	0.00368	ARL4A (+33123)
chr15	60897855	60898694	4.04	0.81	3.22	0.00368	NARG2 (-126931), RORA (+21387)
chr7	511038	512400	4.12	5.75	-1.62	0.00368	PDGFA (+47312), FAM20C (+318750)
chr10	22918912	22923483	5.7	3.57	2.13	0.00368	PIP4K2A (+82286), SPAG6 (+286799)
chr8	120684520	120685965	4.51	2.07	2.44	0.0037	ENPP2 (-34173), TAF2 (+159860)
chr6	157624004	157627391	2.37	4.78	-2.4	0.0037	TMEM242 (+118935), ARID1B (+526635)
chr19	36629777	36631947	6.5	5.06	1.44	0.00371	CAPNS1 (+385)
chr11	128168417	128170570	5.37	3.4	1.97	0.00371	ETS1 (+287959)
chr10	74804358	74804867	3.76	0.33	3.43	0.00371	PLA2G12B (-90077), P4HA1 (+52119)
chr15	96162352	96165399	4.15	0.72	3.43	0.00371	NR2F2 (-710070)
chr14	76618160	76619230	5.97	4.37	1.6	0.00371	GPATCH2L (+416)
chr10	101538874	101541125	5.21	2.86	2.34	0.00373	ABCC2 (-2489)
chr5	177712984	177714251	2.08	4.64	-2.57	0.00374	PHYKPL (-53832), COL23A1 (+303938)
chr3	11328460	11333126	7.36	5.68	1.68	0.00375	ATG7 (+16691), VGLL4 (+354605)
chr20	17730645	17731573	4.61	1.66	2.95	0.0038	MGME1 (-218447), BANF2 (+56792)
chr12	130581482	130583610	3.89	5.71	-1.82	0.00382	TMEM132D (-194335), FZD10 (-64458)
chr3	43328545	43329102	4.62	2.23	2.39	0.00384	SNRK (+792)
chr17	78799856	78801988	5.28	2.91	2.37	0.00384	CHMP6 (-164719), RPTOR (+281854)
chr11	57335233	57338063	5.18	6.54	-1.35	0.00385	UBE2L6 (-1368)
chr10	104534527	104538216	6.52	4.93	1.58	0.00385	WBP1L (+32645), CYP17A1 (+60918)
chr2	60200767	60201308	0.89	4.1	-3.21	0.00385	BCL11A (+579595)
chr4	78740975	78742301	5.77	4.01	1.76	0.00387	CNOT6L (-1094)
chr2	201652404	201653467	4.35	1.25	3.1	0.00387	BZW1 (-24143), AOX1 (+202345)
chr20	47113604	47117777	3.6	5.6	-2.01	0.00388	SULF2 (-700361), PREX1 (+328729)
chr2	84282169	84282842	1.87	4.49	-2.62	0.00388	SUCLG1 (+404098)
chr1	151740147	151741306	-0.09	3.89	-3.97	0.00388	MRPL9 (-4687)
chr4	146628965	146631211	3.82	5.55	-1.73	0.00391	MMAA (+90673), ZNF827 (+229535)
chr12	15112888	15115000	5.96	4.22	1.74	0.00394	ARHGDIB (+659)
chr11	115447719	115448857	3.45	5.38	-1.93	0.00394	CADM1 (-73155)
chr18	8142869	8143964	4.84	2.18	2.66	0.00394	RAB12 (-466026), PTPRM (+576637)
chr14	91668531	91669375	4.74	2.25	2.49	0.00396	GPR68 (+51316), C14orf159 (+88239)
chr3	149333895	149334280	4.49	1.53	2.97	0.00398	WWTR1 (+86972), TM4SF4 (+142327)
chr10	86088400	86089377	4.75	2.54	2.22	0.00399	CCSER2 (+470)
chr6	50960313	50961098	2	4.68	-2.68	0.00401	TFAP2B (+174270), PKHD1 (+991717)
chr16	25636657	25637947	1.39	4.42	-3.03	0.00403	ZKSCAN2 (-368050), HS3ST4 (-66045)
chr22	17039059	17039760	-0.39	3.81	-4.2	0.00403	OR11H1 (-589605), CCT8L2 (+34290)
chr1	100118095	100118852	5.07	2.74	2.34	0.00404	PALMD (+6975), FRRS1 (+112875)
chr8	124741129	124742993	4.2	5.78	-1.58	0.00407	KLHL38 (-76871), ANXA13 (+7581)
chr22	44416850	44417463	4.15	0.65	3.5	0.00407	PARVG (-159613), PARVB (+22066)
chr21	34673016	34673826	5.08	2.43	2.65	0.00407	IFNAR1 (-23788), IL10RB (+34758)
chr2	106532331	106536648	5.34	6.68	-1.34	0.00409	C2orf40 (-147622), NCK2 (+173136)
chr3	11549823	11551743	4.94	2.65	2.28	0.00409	VGLL4 (+134615), ATG7 (+236681)
chr2	220545614	220547777	4.5	6.21	-1.7	0.00409	SLC4A3 (+54404)
chr21	39993851	39995127	3.13	5.24	-2.1	0.0041	ERG (+39129), KCNJ15 (+365826)
chr10	17064584	17065505	3.56	-0.3	3.86	0.00413	RSU1 (-205663), CUBN (+106785)
chr15	66795768	66798197	7.05	5.62	1.43	0.00413	ZWILCH (-314), RPL4 (+238)
chr15	71383849	71386840	3.84	5.54	-1.7	0.00416	THSD4 (-3946)
chr9	134581929	134585226	7.25	5.81	1.44	0.00416	UCK1 (-176991), RAPGEF1 (+1651)
chr1	8878128	8878682	3.97	0.59	3.38	0.00416	RERE (-881)
chr10	71813485	71814243	-0.09	3.85	-3.94	0.00417	H2AFY2 (+1312), AIFM2 (+78826)
chr10	17268707	17271147	6.51	4.75	1.76	0.00417	VIM (-331)
chr20	25271666	25273603	4.12	5.74	-1.62	0.00417	PYGB (+43930), ABHD12 (+98984)
chr12	54811379	54815001	6.91	5.42	1.49	0.00421	ITGA5 (+54)
chr12	9559057	9560168	5.42	3.07	2.35	0.00421	PZP (-198647), KLRB1 (+200869)
chr2	162016855	162018244	6.67	5.22	1.45	0.00428	TANK (+742)
chr3	57581111	57584895	7.24	6	1.24	0.00429	ARF4 (+132)
chr5	141395027	141395840	5.25	3.34	1.91	0.00429	GNPDA1 (-3075)
chr11	2867319	2868123	0.71	4.25	-3.55	0.00429	CDKN1C (+39390), KCNQ1 (+401500)
chr13	31473182	31475399	5.67	3.71	1.96	0.0043	MEDAG (-6037), ALOX5AP (+164646)
chr8	37243995	37244564	0.02	3.91	-3.89	0.00431	ZNF703 (-308989), KCNU1 (+602388)
chr17	80492929	80496402	6.74	5.06	1.69	0.00431	FOXK2 (+17075), WDR45B (+111745)
chr13	107181230	107184020	4.88	2.32	2.55	0.00431	EFNB2 (+4837)
chr3	58602588	58604042	3.37	5.38	-2	0.00431	FAM107A (-39824), FAM3D (+49260)
chr1	109841520	109844034	4.99	6.51	-1.52	0.00431	PSRC1 (-16987), MYBPHL (+6886)
chr9	92156302	92157160	1.81	4.48	-2.67	0.00431	SEMA4D (-122983), GADD45G (-63197)
chr17	2074350	2079959	6.6	4.76	1.84	0.00431	SRR (-129843), HIC1 (+117551)
chr16	87550839	87551397	3.87	0.47	3.39	0.00431	JPH3 (-85393), ZCCHC14 (-25467)
chr2	175831038	175831813	4.09	0.6	3.49	0.00431	CHRNA1 (-202237), CHN1 (+38528)
chr11	69264863	69265425	4.56	1.98	2.58	0.00431	CCND1 (-190711), TPCN2 (+448779)
chr13	111521075	111523762	6.8	5.45	1.35	0.00434	ANKRD10 (+44997), ING1 (+155090)
chr1	112392639	112393182	0.38	3.95	-3.57	0.00434	DDX20 (+94984), KCND3 (+138866)
chr8	124703651	124705889	4.46	6.07	-1.61	0.00434	KLHL38 (-39580), ANXA13 (+44872)
chr1	95020894	95021746	2.12	4.68	-2.56	0.00438	SLC44A3 (-264586), F3 (-13964)
chr19	16393877	16395418	6.24	4.71	1.53	0.00438	KLF2 (-40980), AP1M1 (+85903)
chr8	124676514	124679261	4.84	6.36	-1.53	0.00438	KLHL38 (-12698), ANXA13 (+71754)
chr13	51640784	51641408	4.74	1.97	2.76	0.0044	FAM124A (-155411), RNASEH2B (+157282)
chr8	128718631	128720689	3.68	5.55	-1.87	0.0044	MYC (-28670), POU5F1B (+293125)
chr1	201223508	201224392	-0.39	3.84	-4.23	0.0044	PKP1 (-28630), IGFN1 (+63997)
chr12	107484695	107488316	7.25	6.05	1.2	0.00441	MTERFD3 (-105602), CRY1 (+1101)
chr12	109218930	109220235	5.36	3.15	2.22	0.00443	CORO1C (-94211), SSH1 (+31783)
chr15	62410403	62413486	6.6	4.69	1.92	0.00447	C2CD4B (+45537), C2CD4A (+52769)
chr14	101830631	101832124	3.91	5.65	-1.73	0.00448	RTL1 (-480194), DIO3 (-196310)
chr6	119029749	119030990	5.46	3.38	2.09	0.00448	CEP85L (+868)
chr15	39004552	39005903	1.98	4.77	-2.79	0.00448	THBS1 (-868066), RASGRP1 (-148221)
chr1	244516189	244518488	5.83	3.68	2.15	0.00454	ADSS (+98097), ZBTB18 (+302754)
chr13	46964918	46966224	2.3	4.76	-2.47	0.00455	LCP1 (-180088), LRCH1 (-161824)
chr13	34214169	34215731	4.05	1.08	2.97	0.00455	STARD13 (-355058), RFC3 (-177236)
chr3	171758458	171759987	5.9	4.3	1.6	0.00457	FNDC3B (+879)
chr3	142869920	142871173	3.46	-0.9	4.36	0.00457	CHST2 (+32374), SLC9A9 (+696826)
chr2	70192867	70193653	2.39	4.73	-2.34	0.0046	ASPRV1 (-3863)
chr6	165988504	165989238	4.79	2.53	2.26	0.00461	PDE10A (+86686)
chr12	92898876	92899834	5.11	3.17	1.94	0.00461	PLEKHG7 (-230956), CLLU1 (+81620)
chr10	470423	471846	4.62	2.24	2.38	0.00462	DIP2C (+264471), ZMYND11 (+290711)
chr7	116151488	116153068	6.55	5.07	1.48	0.00462	CAV1 (-12561), CAV2 (+12834)
chr14	100840648	100843516	7.14	5.8	1.34	0.00464	WDR25 (-749)
chr22	46329496	46331433	3	5.08	-2.08	0.00465	WNT7B (+42544), ATXN10 (+262786)
chr15	101253902	101257136	4.65	6.23	-1.59	0.00466	ALDH1A3 (-164062), ASB7 (+112780)
chr12	63050533	63051481	1.97	4.45	-2.49	0.00466	MON2 (+190410), PPM1H (+277810)
chr8	93112770	93115491	6.14	4.53	1.6	0.00469	RUNX1T1 (-6425), TRIQK (+864242)
chr22	38071573	38073377	5.84	4.13	1.71	0.00469	LGALS1 (+860)
chr2	111223339	111223955	3.96	0.45	3.51	0.00473	NPHP1 (-261028), ENSG00000257207 (+6746)
chr9	129945444	129949963	6.24	4.57	1.67	0.00474	GARNL3 (-79101), ANGPTL2 (-62542)
chr11	104768683	104769557	4.82	2.41	2.4	0.00474	CASP12 (+40)
chr9	129827539	129827894	3.97	0.45	3.52	0.00474	ANGPTL2 (+57445), RALGPS1 (+150664)
chr10	131057000	131057585	4.46	1.59	2.87	0.00477	MGMT (-208155)
chr3	123528576	123532587	5.84	7.12	-1.28	0.00477	PTPLB (-226550), MYLK (+72567)
chr13	42121129	42122542	3.35	5.29	-1.94	0.00479	RGCC (+90141), VWA8 (+413384)
chr14	61854631	61856608	5.48	3.07	2.41	0.00482	HIF1A (-308720), PRKCH (+67185)
chr11	76289066	76291099	5.2	2.59	2.61	0.00482	LRRC32 (+90961), C11orf30 (+132100)
chr10	100123358	100127949	5.25	6.66	-1.4	0.00486	LOXL4 (-97647), PYROXD2 (+49287)
chr2	121795604	121796687	2.71	4.89	-2.18	0.00488	GLI2 (+246161), TFCP2L1 (+246637)
chr13	113376711	113377494	4.28	1.43	2.86	0.00493	MCF2L (-246432), ATP11A (+32460)
chr10	77165911	77166738	1.97	4.69	-2.72	0.00493	ZNF503 (-4661)
chr11	65238297	65240640	6.81	5.47	1.35	0.00494	SCYL1 (-53079), FRMD8 (+85399)
chr8	40980992	40982353	2.45	4.84	-2.39	0.00497	ZMAT4 (-226329), SFRP1 (+185343)
chr5	158478483	158480392	5.23	2.85	2.37	0.00497	EBF1 (+47331)
chr20	44746191	44748198	5.91	4.34	1.56	0.00497	CD40 (+284)
chr8	131442373	131443472	4.61	1.75	2.86	0.00497	ASAP1 (-28706), ADCY8 (+611749)
chr3	119366534	119367784	5.66	3.58	2.09	0.00497	POPDC2 (+12278), PLA1A (+50470)
chr11	58992275	58993145	4.56	1.87	2.68	0.00499	OR5AN1 (-139175), MPEG1 (-12286)
chr3	97700131	97701982	5.11	2.49	2.62	0.00499	OR5AC2 (-104960), MINA (-9756)
chr9	19128950	19129807	4.18	1.34	2.84	0.00503	PLIN2 (-1805)
chr1	229369265	229371021	4.39	5.92	-1.53	0.00503	TMEM78 (-15240), RHOU (+499319)
chr11	74029337	74030390	4.44	1.23	3.21	0.00503	P4HA3 (-7162), PGM2L1 (+79654)
chr11	128445145	128445624	4.64	1.76	2.87	0.00503	ETS1 (+12068)
chr17	43254687	43255143	0.84	4	-3.16	0.00509	FMNL1 (-44241), HEXIM2 (+16848)
chr9	112322604	112323835	3.5	5.36	-1.86	0.00516	PALM2-AKAP2 (-219369), PTPN3 (-62634)
chr2	173701505	173702115	4.05	0.88	3.17	0.00521	ENSG00000091436 (-238877), RAPGEF4 (+101241)
chr12	132860758	132863049	3.25	5.16	-1.91	0.00522	FBRSL1 (-204233), GALNT9 (-171331)
chr12	63040223	63041539	3.59	5.41	-1.82	0.00522	MON2 (+180284), PPM1H (+287936)
chr8	1692614	1695615	5.38	3.58	1.8	0.00527	CLN8 (-17813), DLGAP2 (+244583)
chr20	23127382	23129943	5.89	3.85	2.03	0.00528	NXT1 (-202710), CD93 (-61686)
chr10	91109951	91112426	5.36	3.44	1.92	0.0053	IFIT1B (-26624), IFIT3 (+23538)
chr17	57457905	57459892	5.5	3.69	1.81	0.00531	DHX40 (-183987), YPEL2 (+49836)
chr2	182655323	182656117	4.37	1.55	2.82	0.00532	NEUROD1 (-110117), SSFA2 (-100895)
chr13	103382009	103383298	4.39	1.56	2.83	0.00533	METTL21C (-35800), TEX30 (+43507)
chr21	17054635	17055844	4.14	0.84	3.3	0.00533	NRIP1 (-617919), USP25 (-47104)
chr2	62214608	62215702	2.53	4.91	-2.37	0.00534	B3GNT2 (-208093), COMMD1 (+82373)
chr5	76011956	76013041	4.13	1	3.13	0.00536	F2R (+631)
chr13	27613873	27615084	4.16	1.17	2.99	0.00536	GPR12 (-279557), USP12 (+131554)
chr1	10690873	10693836	4.94	6.3	-1.37	0.00537	PEX14 (+157411), CASZ1 (+164350)
chr17	43117939	43119104	2.96	5.14	-2.17	0.00541	NMT1 (-10456), DCAKD (-6013)
chr10	100120299	100122729	3.1	5.41	-2.31	0.00541	LOXL4 (-93507), PYROXD2 (+53427)
chr2	101739601	101743123	6.59	4.95	1.64	0.00541	TBC1D8 (+26353), RPL31 (+122617)
chr21	46640182	46640913	2.38	4.68	-2.29	0.00545	POFUT2 (+67265), ADARB1 (+146055)
chr1	15082021	15083473	3.4	5.35	-1.94	0.00545	TMEM51 (-396281), KAZN (+157547)
chr9	73025375	73030458	8.15	6.47	1.68	0.00549	KLF9 (+1623), SMC5 (+153980)
chr10	104559362	104561600	6.18	4.47	1.71	0.00552	CYP17A1 (+36809), WBP1L (+56754)
chr1	204417899	204423085	7.04	5.32	1.72	0.00553	PPP1R15B (-39573), PIK3C2B (+39060)
chr16	2889541	2890420	2.15	4.68	-2.53	0.00554	ZG16B (+9811), PRSS22 (+18190)
chr1	42088643	42089573	2.78	4.89	-2.11	0.00555	EDN2 (-138766), HIVEP3 (+295061)
chr12	8087369	8088761	5.33	3.4	1.93	0.00561	SLC2A3 (+806)
chr10	31908607	31910356	4.92	2.15	2.77	0.00561	ZEB1 (+301381), ARHGAP12 (+308253)
chr5	2000559	2001302	1.96	4.52	-2.57	0.00568	IRX4 (-113599), IRX2 (+750845)
chr15	74942246	74946851	6.53	4.81	1.72	0.00568	CLK3 (+37214), EDC3 (+43835)
chr19	33867499	33868730	4.79	2.31	2.48	0.00568	CEBPG (+3879), PEPD (+144585)
chr6	29893243	29894935	6.7	5.25	1.45	0.0057	ZNRD1 (-134942), HLA-G (+99333)
chr11	86656599	86660124	6.13	4.03	2.11	0.0057	FZD4 (+8071), PRSS23 (+147080)
chr12	6275776	6277975	6.41	4.72	1.7	0.0057	VWF (-43035), CD9 (-32005)
chr15	65188094	65190903	6	3.85	2.16	0.00575	ANKDD1A (-14602), PLEKHO2 (+55411)
chr11	115446846	115447448	2.14	4.53	-2.39	0.00575	CADM1 (-72014)
chr5	124319410	124320224	2.28	4.62	-2.35	0.00575	ZNF608 (-238699)
chr17	16920156	16923555	4.73	6.21	-1.48	0.00575	TNFRSF13B (-46454), MPRIP (-24218)
chr16	81168955	81171827	1.35	4.47	-3.13	0.00579	BCMO1 (-101662), GCSH (-40383)
chr6	21679210	21680273	2.51	4.92	-2.41	0.00582	SOX4 (+85770), PRL (+617988)
chr13	47103946	47106057	5	2.16	2.84	0.00583	LCP1 (-319519), LRCH1 (-22393)
chr12	10018687	10023290	7.32	5.66	1.66	0.00585	CLEC2B (+1746), KLRF1 (+40912)
chr18	53252646	53254371	5.71	3.45	2.26	0.00585	CCDC68 (-626770), TCF4 (+49676)
chr2	206640594	206642112	3.98	5.67	-1.69	0.00585	NRP2 (+94129), INO80D (+309553)
chr1	61766543	61768050	5.84	4.15	1.68	0.00586	NFIA (+219763), TM2D1 (+423798)
chr13	30698172	30699372	3.03	5.18	-2.15	0.00587	UBL3 (-273951), KATNAL1 (+182849)
chr3	37096319	37097242	4.71	2.28	2.43	0.00588	MLH1 (+61958), LRRFIP2 (+121070)
chr14	68913672	68914818	3.12	5.11	-1.99	0.00588	ZFP36L1 (+345712), RAD51B (+627720)
chr7	55638886	55640012	5.31	3.06	2.25	0.00589	VOPP1 (+769)
chr3	54597498	54598386	2.87	5.02	-2.15	0.00592	LRTM1 (+364159), CACNA2D3 (+441249)
chr14	61972107	61972871	4.23	1.05	3.18	0.00595	HIF1A (-191851), PRKCH (+184054)
chr13	44947285	44948178	0.34	4	-3.67	0.00597	SERP2 (-246)
chr5	52094835	52097841	7.24	6.01	1.23	0.00597	ITGA2 (-188818), PELO (+12564)
chr8	103666536	103668072	5.57	3.88	1.69	0.00601	KLF10 (+826)
chr21	40183501	40184083	4.89	2.38	2.51	0.00603	ETS2 (+6561), PSMG1 (+371985)
chr2	129555382	129556021	1.24	4.32	-3.08	0.00603	HS6ST1 (-479551)
chr18	47719175	47721479	1.23	4.22	-2.99	0.00606	ACAA2 (-379997), MYO5B (+1136)
chr8	126142275	126142949	4.43	1.72	2.71	0.00606	TRIB1 (-299951), NSMCE2 (+38517)
chr2	238640556	238644052	5.93	4.27	1.67	0.00608	RBM44 (-65084), LRRFIP1 (+41322)
chr10	3827626	3829323	6.93	5.65	1.28	0.00608	KLF6 (-1008)
chr10	77530865	77532134	3.57	-0.07	3.64	0.00608	ZNF503 (-369836), C10orf11 (-11019)
chr14	73024251	73025395	2.33	4.86	-2.53	0.00608	DPF3 (+335986), RGS6 (+625667)
chr7	46642515	46643448	4.23	0.83	3.4	0.00609	IGFBP3 (-682132), TNS3 (+936217)
chr15	91192026	91192883	3.98	0.47	3.5	0.00609	BLM (-68103), CRTC3 (+119155)
chr1	243427255	243428122	4.08	0.85	3.23	0.00609	SDCCAG8 (+8331), AKT3 (+585741)
chr16	87426429	87427564	4.88	2.8	2.07	0.00609	MAP1LC3B (+1591), ZCCHC14 (+98654)
chr7	33024749	33025324	3.46	-0.9	4.36	0.00609	FKBP9 (+28020), NT5C3A (+77372)
chr3	101659631	101660469	3.51	-0.05	3.57	0.00611	ZPLD1 (-493809), NFKBIZ (+91692)
chr16	192918	193719	1.72	4.4	-2.68	0.00613	NPRL3 (-4650)
chr1	44950566	44951514	5.57	3.56	2.01	0.00615	RNF220 (+80174), TMEM53 (+189187)
chr9	134148379	134148873	3.49	-0.57	4.06	0.00616	PPAPDC3 (-16455), NUP214 (+147678)
chr1	206603972	206604514	3.57	-0.57	4.13	0.00616	IKBKE (-39548), SRGAP2 (+88043)
chr2	15843992	15844892	4.87	2.19	2.68	0.00616	MYCN (-236244), DDX1 (+113140)
chr8	116434680	116435266	1.74	4.33	-2.59	0.00616	TRPS1 (+246255)
chr1	62071908	62073836	4.81	2.53	2.28	0.00616	TM2D1 (+118223), NFIA (+525338)
chr14	46103805	46104767	1.66	4.61	-2.95	0.00618	MIS18BP1 (-381681)
chr21	44927683	44928735	2.91	4.93	-2.02	0.00619	SIK1 (-81201), HSF2BP (+151165)
chr13	46387014	46387747	2.19	4.65	-2.46	0.00621	SIAH3 (+38490), SPERT (+110935)
chr15	100539439	100540480	2.38	4.84	-2.46	0.00622	LYSMD4 (-266334), ADAMTS17 (+342250)
chr1	31897365	31899887	2.55	4.94	-2.39	0.00622	TINAGL1 (-143510), SERINC2 (+16214)
chr14	81686711	81687236	5.04	2.95	2.08	0.00627	GTF2A1 (+292)
chr1	208115161	208116190	4.75	2.5	2.25	0.0063	CD34 (-30929), PLXNA2 (+301989)
chr10	127952724	127953583	2.14	4.74	-2.59	0.0063	ADAM12 (+123870), FANK1 (+368046)
chr17	41080903	41081565	4.02	0.63	3.39	0.0063	G6PC (+28419), AARSD1 (+35259)
chr19	35836696	35837318	0.9	4.01	-3.11	0.0063	FFAR1 (-5438), CD22 (+16917)
chr16	88717585	88718883	5.27	3.47	1.8	0.0063	CYBA (-674)
chr17	54864650	54865269	4.21	1.05	3.17	0.0063	C17orf67 (+46297), NOG (+193900)
chr6	32074297	32076004	4.42	1.82	2.6	0.00637	TNXB (-61246), ATF6B (+20866)
chr5	158487769	158488507	3.42	-0.9	4.32	0.00637	EBF1 (+38631)
chr5	1163059	1164126	2.15	4.59	-2.44	0.0064	SLC12A7 (-51443), SLC6A19 (-38117)
chr1	217074276	217075263	2.28	4.82	-2.54	0.0064	ESRRG (-177975), GPATCH2 (+729654)
chr2	220040508	220042956	6.32	4.85	1.47	0.00643	FAM134A (-1207), CNPPD1 (+1096)
chr5	106648894	106650599	3.57	5.34	-1.77	0.00647	EFNA5 (+356849)
chr15	77747673	77749205	4.47	1.88	2.59	0.00648	HMG20A (+35423), LINGO1 (+176393)
chr2	47400920	47402818	5.53	3.29	2.24	0.00649	C2orf61 (-19352), CALM2 (+1871)
chr1	144451896	144453249	2.55	4.87	-2.31	0.00652	NBPF9 (-359175), PPIAL4B (-88327)
chr6	37224899	37227898	6.57	5.09	1.48	0.00653	TMEM217 (-1027), TBC1D22B (+851)
chr8	135510483	135512565	3.52	5.68	-2.17	0.00658	ST3GAL1 (-927341), ZFAT (+213757)
chr14	23828877	23832230	5.05	6.5	-1.46	0.00664	SLC22A17 (-8474), EFS (+4288)
chr1	48226520	48227801	4.08	5.71	-1.63	0.00674	TRABD2B (+235406), FOXD2 (+325472)
chr17	7741837	7749177	8.38	7.22	1.17	0.00675	TMEM88 (-12876), KDM6B (+2285)
chr4	143012497	143013782	4.99	2.72	2.28	0.00675	IL15 (+455385), INPP4B (+754303)
chr10	25349595	25351639	5.75	4	1.74	0.00679	GPR158 (-113374), THNSL1 (+45030)
chr14	77480105	77481359	3.15	5.09	-1.94	0.00679	ANGEL1 (-201449), IRF2BPL (+14302)
chr12	76667304	76668641	3.92	5.7	-1.78	0.00683	NAP1L1 (-189160), BBS10 (+74249)
chr20	42838254	42839554	6.03	4.32	1.71	0.00683	GDAP1L1 (-36983), JPH2 (-22686)
chr6	170861453	170864108	7.19	5.96	1.24	0.00684	TBP (-640), PSMB1 (-352)
chr3	16093509	16094727	4.63	1.83	2.79	0.00688	ANKRD28 (-192840), GALNT15 (-122038)
chr11	69917967	69919891	4.74	6.13	-1.39	0.00688	FGF3 (-285137), ANO1 (-5479)
chr18	29258471	29261049	6.01	4.23	1.78	0.00688	B4GALT6 (+4926), TTR (+88071)
chr4	114388515	114391915	6.87	5.08	1.79	0.0069	CAMK2D (+292009), ANK2 (+419383)
chr2	11721574	11724390	3.05	5.09	-2.04	0.00693	GREB1 (+48740), NTSR2 (+87308)
chr6	3521831	3522335	1.06	4.11	-3.05	0.00693	SLC22A23 (-65290), PXDC1 (+230177)
chr6	33801439	33802360	3.63	5.53	-1.9	0.00697	MLN (-30112), GRM4 (+311957)
chr5	148529252	148529975	4.57	2.03	2.54	0.00697	AFAP1L1 (-121820), ABLIM3 (+8437)
chr1	33115156	33117676	6.98	5.63	1.34	0.00698	RBBP4 (-333), ZBTB8OS (-231)
chr20	56483511	56484121	1.45	4.28	-2.83	0.00698	PMEPA1 (-198858), PPP4R1L (+400679)
chr10	12460279	12461465	3.61	0.13	3.48	0.00704	CAMK1D (+69391), CCDC3 (+582825)
chr5	139119597	139120191	1.12	4.11	-3	0.00704	PSD2 (-55512), CXXC5 (+92017)
chr18	52935525	52935960	3.94	0.95	2.99	0.00704	CCDC68 (-309004), TCF4 (+367442)
chr7	74987580	74989356	6.51	5.03	1.48	0.00704	GATSL2 (-120959), TRIM73 (-36435)
chr16	85062345	85063825	5.12	3.02	2.11	0.00711	KIAA0513 (-33733), ZDHHC7 (-17977)
chr18	43028793	43031083	4.03	0.95	3.08	0.00713	SLC14A2 (-164828), SETBP1 (+769075)
chr14	77375024	77375820	0.7	3.92	-3.22	0.00713	ANGEL1 (-96139), IRF2BPL (+119612)
chr17	34899508	34901243	6.46	5.18	1.28	0.00715	GGNBP2 (-361)
chr17	7739069	7741370	6.14	4.63	1.51	0.00715	KDM6B (-3002)
chr8	99056958	99058826	6.49	5.19	1.3	0.00715	RPL30 (-150)
chr9	125666303	125668049	5.75	4.11	1.63	0.00719	RC3H2 (-6787), ZBTB6 (+8433)
chr10	116443972	116445565	5.85	4.32	1.54	0.00719	TRUB1 (-253183), ABLIM1 (-26712)
chr9	126080839	126082171	3.12	5.28	-2.16	0.00719	STRBP (-50650), CRB2 (-37034)
chr1	84970279	84972881	6.57	5.34	1.23	0.00719	GNG5 (+668)
chr18	7921423	7922517	5.1	2.51	2.59	0.00719	RAB12 (-687473), PTPRM (+355190)
chr8	23705675	23706811	4.57	1.87	2.7	0.0072	NKX2-6 (-142132), STC1 (+6077)
chr12	26444651	26445459	2.07	4.51	-2.45	0.00722	SSPN (+96626), ITPR2 (+541076)
chr12	12848624	12850555	6.53	5.07	1.45	0.00725	CDKN1B (-20468), GPR19 (-12135)
chr22	17040097	17042165	2.47	4.91	-2.44	0.00726	OR11H1 (-591326), CCT8L2 (+32569)
chr17	57504372	57506446	5.21	2.56	2.65	0.00728	DHX40 (-137477), YPEL2 (+96346)
chr10	30842429	30843587	4.7	2.31	2.39	0.00728	LYZL2 (+75683), MAP3K8 (+120142)
chr1	41383414	41389656	5.48	6.71	-1.23	0.00737	CITED4 (-58517), CTPS1 (-58472)
chr20	23122134	23123733	5.6	3.3	2.3	0.00738	NXT1 (-208439), CD93 (-55957)
chr1	16279640	16280242	4.39	1.65	2.74	0.00741	ZBTB17 (+22680), SPEN (+105582)
chr7	134834781	134835349	4.58	1.98	2.6	0.00741	TMEM140 (+2241), C7orf49 (+20382)
chr16	71263899	71265125	1.93	4.89	-2.96	0.00742	HYDIN (+80)
chr6	119667751	119672320	7.24	5.94	1.31	0.00742	MAN1A1 (+890)
chr6	157758692	157759670	2.12	4.64	-2.52	0.00746	ZDHHC14 (-42984), TMEM242 (-14548)
chr2	217707434	217708154	1.24	4.32	-3.07	0.00746	IGFBP5 (-147546), TNP1 (+16993)
chr22	49097562	49098524	3.17	5.12	-1.95	0.00752	FAM19A5 (+212771)
chr12	15104350	15107352	6.5	5.04	1.46	0.00755	ERP27 (-13835), ARHGDIB (+8752)
chr1	204674747	204676324	4.28	5.9	-1.62	0.00757	NFASC (-122246), LRRN2 (-84203)
chr13	30690077	30690991	2.37	4.68	-2.32	0.00758	UBL3 (-265713), KATNAL1 (+191087)
chr11	62598070	62600614	6.36	4.87	1.49	0.00758	STX5 (+218)
chr5	180575142	180576463	2.97	5.04	-2.06	0.00758	OR2V1 (-23499), OR2V2 (-6140)
chr11	120093859	120094785	3.35	-0.9	4.25	0.00758	POU2F3 (-13027), OAF (+12847)
chr2	131144972	131146116	3.48	-0.05	3.54	0.00758	PTPN18 (+31964), POTEI (+121695)
chr16	65632242	65633347	2.9	4.99	-2.09	0.00759	CDH5 (-767738), CDH11 (-476694)
chr5	66660708	66661565	2.4	4.75	-2.35	0.00759	PIK3R1 (-850411), CD180 (-168510)
chr21	35923727	35927260	6.31	4.48	1.83	0.00759	KCNE1 (-41881), RCAN1 (+61947)
chr6	18700648	18701537	2.46	4.76	-2.3	0.00759	RNF144B (+313512)
chr7	73897979	73898886	1.32	4.22	-2.9	0.00759	GTF2I (-173578), GTF2IRD1 (+30133)
chr10	91086736	91088130	6.13	4.47	1.66	0.00759	IFIT3 (-218)
chr15	52166343	52168856	5.29	3.24	2.04	0.00759	TMOD3 (+45773), LEO1 (+96403)
chr11	117957430	117958341	3.01	5.03	-2.02	0.00759	TMPRSS4 (+10082), SCN4B (+65649)
chr9	6566748	6567709	4.62	1.98	2.65	0.00759	GLDC (+78421), UHRF2 (+153906)
chr2	108886574	108888621	4.57	1.85	2.72	0.00759	SULT1C2 (-17497), SULT1C3 (+23947)
chr10	3944520	3945574	5.22	3.27	1.96	0.00759	AKR1E2 (-923399), KLF6 (-117580)
chr11	118117149	118118096	4.63	2.31	2.31	0.00759	AMICA1 (-21814), MPZL3 (+5442)
chr3	114343969	114345908	5.44	3.72	1.73	0.00759	GAP43 (-997418), ZBTB20 (-242451)
chr8	134932052	134933327	4.06	0.9	3.15	0.00762	ST3GAL1 (-348507), ZFAT (+792591)
chr1	56115979	56116312	0.38	3.81	-3.44	0.00765	USP24 (-435360), PPAP2B (+929095)
chr2	235376806	235377553	2.53	4.69	-2.16	0.00765	ARL4C (+28517), SPP2 (+417837)
chr12	48371480	48372014	2.12	4.54	-2.42	0.00768	TMEM106C (+14344), COL2A1 (+26522)
chr12	52923919	52925176	3.19	5.06	-1.87	0.00769	KRT5 (-10077), KRT71 (+22383)
chr17	4461855	4462595	1.26	4.18	-2.93	0.00769	MYBBP1A (-3544)
chr3	194051715	194053861	4.35	6.01	-1.66	0.00769	CPN2 (+19269), HES1 (+198854)
chr2	233735128	233738972	4.46	6.12	-1.67	0.00769	C2orf82 (+2708), NGEF (+140932)
chr15	96868195	96870671	5.68	3.7	1.98	0.00769	NR2F2 (-4513)
chr17	28048271	28050610	4.1	0.89	3.21	0.00769	CORO6 (-99524), SSH2 (+207729)
chr14	24835263	24837152	5.51	3.74	1.77	0.00769	NFATC4 (+91)
chr5	169732544	169736047	5.26	3.56	1.71	0.0077	LCP2 (-9065), KCNMB1 (+82385)
chr15	49181151	49182044	3.41	-0.9	4.31	0.0077	EID1 (+11515), SHC4 (+74043)
chr10	114147823	114150049	6.25	4.45	1.8	0.00771	ACSL5 (+12980), ZDHHC6 (+57736)
chr2	111229477	111231447	6.16	4.57	1.59	0.00777	ENSG00000257207 (-69), LIMS3L (-69)
chr2	23758839	23760395	4.23	5.8	-1.56	0.00777	KLHL29 (+151529), ATAD2B (+390367)
chr15	34629354	34630080	4.73	2.54	2.18	0.00777	SLC12A6 (+236)
chr10	10912309	10916122	6.7	5.24	1.46	0.00777	CELF2 (-145677)
chr7	134830715	134831134	3.54	-0.04	3.58	0.00777	TMEM140 (-1899)
chr6	143165387	143168394	6.2	4.73	1.46	0.00777	HIVEP2 (+99447), GPR126 (+543825)
chr7	44125477	44130730	4.95	6.39	-1.44	0.00777	AEBP1 (-15856), POLM (-5965)
chr3	51320476	51320973	1.06	4.08	-3.02	0.00781	MANF (-101753), DOCK3 (+608053)
chr21	47529145	47530114	-0.09	3.75	-3.84	0.00781	COL6A2 (+11619), FTCD (+45851)
chr10	31873688	31874560	3.28	-0.9	4.18	0.00783	ZEB1 (+266023), ARHGAP12 (+343611)
chr14	94258422	94258951	2.52	4.77	-2.25	0.00787	PRIMA1 (-3860)
chr3	149080115	149082348	5.49	3.7	1.78	0.00787	TM4SF18 (-29684), TM4SF1 (+14420)
chr2	99531014	99531973	2.23	4.61	-2.38	0.00789	ENSG00000273045 (-226454), MGAT4A (-188335)
chr10	71401833	71402526	2.4	4.61	-2.21	0.00791	COL13A1 (-159508), C10orf35 (+12166)
chr1	161734610	161737196	7.08	5.54	1.54	0.00796	ATF6 (-181)
chr8	134741810	134743435	4.95	2.48	2.47	0.00798	ST3GAL1 (-158440), ZFAT (+982658)
chr5	71805139	71807766	5.72	3.92	1.8	0.00798	ZNF366 (-2899)
chr18	77630816	77631703	1.63	4.35	-2.72	0.00798	KCNG2 (+7592), PQLC1 (+80404)
chr1	94533146	94536580	6.2	4.3	1.9	0.00799	GCLM (-159897), ABCA4 (+51825)
chr9	88661847	88662404	0.54	3.87	-3.33	0.00799	GOLM1 (+52347), NAA35 (+106065)
chr3	137905806	137907467	5.64	4.09	1.55	0.00799	ARMC8 (+528)
chr17	46680944	46681650	3.93	0.65	3.28	0.00799	HOXB5 (-9974), HOXB6 (+1057)
chr21	34657909	34659782	5.72	3.97	1.75	0.00799	IFNAR1 (-38363), IL10RB (+20183)
chr7	15724015	15726828	5.88	3.99	1.89	0.00799	AGMO (-123782), MEOX2 (+1015)
chr4	87965823	87968414	5.98	4.36	1.62	0.00799	AFF1 (+110965), KLHL8 (+174641)
chr11	120095330	120096962	4.52	2.02	2.5	0.00799	POU2F3 (-11203), OAF (+14671)
chr3	54633495	54634225	2.23	4.62	-2.39	0.008	LRTM1 (+328241), CACNA2D3 (+477167)
chrX	46120270	46121400	2.32	4.61	-2.3	0.00801	KRBOX4 (-185457)
chr5	178068756	178069507	2.06	4.45	-2.39	0.00803	CLK4 (-15017), ZNF354A (+88571)
chrX	19701084	19701578	3.44	-0.9	4.34	0.00803	MAP3K15 (-167952), SH3KBP1 (+204388)
chr10	35025762	35026694	2.1	4.53	-2.43	0.00803	PARD3 (+78021)
chr6	163826551	163827556	5.36	3.31	2.04	0.00812	PARK2 (-678251), QKI (-8621)
chr2	239892385	239894573	1.57	4.4	-2.82	0.00812	TWIST2 (+136806), HDAC4 (+429164)
chr1	86860673	86862756	6.41	4.99	1.42	0.00816	ODF2L (+230)
chr9	97742049	97743421	4.1	5.65	-1.54	0.00817	C9orf3 (+220669), FANCC (+337249)
chr12	43099620	43100172	-0.39	3.62	-4.01	0.00818	PRICKLE1 (-222099), ADAMTS20 (+845828)
chr11	69789440	69790112	0.7	3.98	-3.29	0.00819	FGF3 (-155984), ANO1 (-134632)
chr21	36539452	36540016	1.62	4.25	-2.62	0.0082	RUNX1 (-118093), SETD4 (+892825)
chr3	127538702	127542013	6.46	4.61	1.85	0.00826	MGLL (+1343), ABTB1 (+148575)
chr6	74231128	74234090	7.15	5.91	1.24	0.00826	EEF1A1 (-1868)
chr2	86262415	86264680	5.45	3.41	2.04	0.00827	ST3GAL5 (-147411), POLR1A (+69730)
chr1	17438362	17440847	4.22	5.71	-1.49	0.00828	SDHB (-58940), PADI2 (+6325)
chr7	105699093	105699927	2.36	4.61	-2.25	0.00828	SYPL1 (+53512), CDHR3 (+95825)
chr1	236162900	236163727	4.35	1.75	2.59	0.00828	LYST (-133094), NID1 (+65148)
chr12	6960639	6961185	4.2	1.46	2.74	0.00828	USP5 (-380), CDCA3 (+318)
chr7	75300366	75301087	4.72	2.21	2.51	0.00828	POM121C (-185179), HIP1 (+67538)
chr6	30688145	30689132	4.58	2.49	2.08	0.00828	MDC1 (-2973), TUBB (+661)
chr17	65474251	65475489	5.66	3.57	2.08	0.00828	NOL11 (-239079), PITPNC1 (+100599)
chr15	86160008	86168671	7.57	6.21	1.36	0.00828	KLHL25 (+173921), AKAP13 (+240380)
chr17	79964564	79965598	0.56	3.93	-3.37	0.00828	STRA13 (+15713), ASPSCR1 (+29655)
chr9	73083846	73084420	4.15	1.46	2.68	0.00831	KLF9 (-54593), TRPM3 (+652381)
chr7	104613776	104616215	5.79	3.85	1.95	0.00839	KMT2E (-39630), LHFPL3 (+645892)
chr1	172400939	172401798	3	4.96	-1.96	0.00839	C1orf105 (+11541), PIGC (+11857)
chr5	56204595	56205687	5.5	3.86	1.64	0.0084	SETD9 (+54)
chr6	25136645	25137171	3.85	0.11	3.74	0.00841	FAM65B (-225713), LRRC16A (-142748)
chr21	15755820	15756769	4.88	2.92	1.96	0.00842	HSPA13 (-787)
chr17	63545979	63547163	1.62	4.47	-2.84	0.00842	AXIN2 (+11194), RGS9 (+412979)
chr5	34657432	34657982	4.73	2.46	2.27	0.00842	ENSG00000273294 (-533074), RAI14 (-26952)
chr9	38390058	38391217	0.87	4.07	-3.19	0.00842	ALDH1B1 (-2023)
chr9	101670280	101672359	4.55	1.58	2.96	0.00842	COL15A1 (-34601), GALNT12 (+101339)
chr9	129433221	129435989	4.52	5.92	-1.41	0.00842	ZBTB43 (-132689), LMX1B (+57883)
chr3	58652246	58654001	4.38	1.14	3.24	0.00842	FAM3D (-549)
chr3	21713257	21713923	5.03	3	2.03	0.00844	ZNF385D (+79337)
chr8	146125217	146127802	5.59	4.01	1.58	0.00844	ZNF250 (+336)
chr1	178161621	178163003	4.49	2.31	2.18	0.00844	TEX35 (-319900), RASAL2 (+99036)
chr2	98167218	98167784	3.33	-0.9	4.23	0.00844	FAHD2B (-406925), COX5B (-95002)
chr5	142955194	142956260	3.43	5.4	-1.97	0.00844	HMHB1 (-235999), NR3C1 (-172473)
chr15	89921515	89923016	3.3	5.44	-2.14	0.00846	POLG (-44188), RHCG (+117578)
chr5	118610163	118612358	5.24	3.36	1.88	0.00847	TNFAIP8 (-78748), DMXL1 (+204076)
chr14	53416205	53417831	5.26	3.22	2.04	0.00848	FERMT2 (+797)
chr2	121943522	121945253	3.26	5.37	-2.11	0.00857	TFCP2L1 (+98395), GLI2 (+394403)
chr5	172338335	172339469	5.04	3.03	2.01	0.00858	RPL26L1 (-46994), ERGIC1 (+77624)
chr12	71644646	71645332	2.19	4.54	-2.35	0.00858	PTPRR (-330366), LGR5 (-188561)
chr9	136771985	136772682	2.05	4.41	-2.36	0.00858	SARDH (-167292), VAV2 (+85098)
chr2	179728805	179729117	4.09	1.43	2.66	0.00861	TTN (-56811), CCDC141 (+185825)
chr12	58535869	58538170	4.48	1.8	2.67	0.00861	XRCC6BP1 (+201660), LRIG3 (+777283)
chr11	128390204	128392328	7.14	5.6	1.53	0.00863	ETS1 (+66187)
chr2	87639196	87641006	3.64	5.45	-1.81	0.00864	PLGLB2 (-407505), PLGLB1 (-391126)
chr5	158282807	158283658	3.22	-0.9	4.12	0.00865	CLINT1 (-997082), EBF1 (+243536)
chr10	51811960	51813199	3.24	-0.9	4.14	0.00865	FAM21A (-15141), AGAP6 (+64176)
chr2	119958851	119960297	1.83	4.42	-2.59	0.0087	C1QL2 (-43109), STEAP3 (-21833)
chr1	90403488	90405440	4.13	5.76	-1.62	0.00871	ZNF326 (-56210), LRRC8D (+117873)
chr3	30202613	30203553	4.37	1.72	2.65	0.00872	TGFBR2 (-445010), RBMS3 (+880246)
chr5	172907151	172907727	1.1	4.1	-3	0.00875	STC2 (-150933), BOD1 (+136224)
chr1	41378522	41383334	6.07	7.35	-1.28	0.00877	CTPS1 (-64079), CITED4 (-52910)
chr19	35704094	35704987	4.93	3.02	1.91	0.00878	FAM187B (+15091), FXYD5 (+58865)
chr7	104622742	104625861	7.54	6.36	1.18	0.00878	KMT2E (-30324), LHFPL3 (+655198)
chr2	137165738	137166431	2.07	4.49	-2.42	0.00878	THSD7B (-473664), CXCR4 (-292272)
chr1	5564791	5565284	1.06	4.06	-3	0.00878	NPHP4 (+487493), AJAP1 (+849933)
chr2	110482417	110482883	-0.39	3.58	-3.97	0.00878	SEPT10 (-110867), RGPD5 (-69235)
chr5	137088540	137090845	6.79	5.63	1.16	0.00878	HNRNPA0 (+346)
chr1	109804734	109805914	3.21	5.06	-1.86	0.00882	CELSR2 (+12683), PSRC1 (+20466)
chr17	44268456	44269273	5.29	3.04	2.25	0.00882	KANSL1 (+1301), STH (+192249)
chr12	2057619	2058350	1.45	4.37	-2.92	0.00882	CACNA2D4 (-29983), DCP1B (+55692)
chr20	20739385	20740045	4.25	1.62	2.64	0.00882	XRN2 (-544227), RALGAPA2 (-46584)
chr6	167363642	167364968	4.4	2.08	2.31	0.00884	RPS6KA2 (-88266), RNASET2 (+5885)
chr7	641821	645293	7.53	5.91	1.62	0.00884	PDGFA (-84526), PRKAR1B (+109287)
chr22	20199181	20199791	-0.39	3.59	-3.98	0.00884	RTN4R (+56568), ZDHHC8 (+80015)
chr11	2097588	2098777	3.82	0.51	3.31	0.00884	IGF2 (+64285), MRPL23 (+129675)
chrX	135792036	135793535	4.7	2.12	2.58	0.00885	CD40LG (+62434), ARHGEF6 (+71461)
chr10	130429363	130430047	0.63	3.84	-3.21	0.00891	MGMT (-835743), MKI67 (-505056)
chr9	36566624	36567594	2.03	4.53	-2.5	0.00897	RNF38 (-166896), MELK (-5750)
chr4	102200004	102200537	3.7	0.62	3.08	0.00897	EMCN (-761021), PPP3CA (+68366)
chr15	63622591	63624835	3.55	5.29	-1.74	0.00902	CA12 (+50647), APH1B (+53960)
chr21	19152921	19153545	3.26	-0.9	4.16	0.00906	BTG3 (-168071), C21orf91 (+38470)
chr3	15835925	15839919	7.3	6	1.31	0.00906	HACL1 (-194584), ANKRD28 (+63356)
chr3	138114586	138115914	3.74	5.49	-1.75	0.00911	ESYT3 (-38205), MRAS (+48711)
chr1	109387746	109389678	4.78	6.24	-1.46	0.00912	GPSM2 (-29260), STXBP3 (+99402)
chr21	47454042	47455508	0.86	4.09	-3.24	0.00912	COL6A2 (-63236), COL6A1 (+53124)
chr1	153605138	153608145	7.04	5.68	1.35	0.00913	S100A13 (-74), CHTOP (+117)
chr8	131274478	131274976	4.17	1.26	2.9	0.00913	FAM49B (-322649), ASAP1 (+139490)
chr12	96588749	96589582	6.02	4.51	1.51	0.00914	ELK3 (+1006), CDK17 (+205172)
chr14	65224134	65225274	2.64	4.77	-2.14	0.00915	PLEKHG3 (+53550), SPTB (+65162)
chr17	57500832	57504233	6.07	4.11	1.96	0.00917	DHX40 (-140353), YPEL2 (+93470)
chr6	167012275	167012584	3.7	0.64	3.07	0.00917	MPC1 (-215944), RPS6KA2 (+263609)
chr12	27090172	27092175	6.25	4.82	1.43	0.00919	FGFR1OP2 (-142), ASUN (+80)
chr3	73151510	73152715	3.1	5.04	-1.94	0.00919	PPP4R2 (+106177), PDZRN3 (+521978)
chr6	5995742	5997268	4.72	2.27	2.45	0.0092	NRN1 (+10695), FARS2 (+735228)
chr2	111036573	111037237	3.28	-0.9	4.18	0.00921	NPHP1 (-74286), ENSG00000257207 (+193488)
chr20	4426753	4427272	1.72	4.21	-2.48	0.00921	PRNP (-239869), ADRA1D (-197292)
chr8	23159682	23161110	3.49	5.35	-1.86	0.00921	R3HCC1 (+14975), LOXL2 (+101357)
chr6	168191531	168192283	0.25	3.79	-3.53	0.00922	TCP10 (-393953), C6orf123 (+5632)
chr12	72232605	72235167	7.31	6.08	1.22	0.00922	TBC1D15 (+388)
chr3	184311480	184314175	3.93	5.64	-1.7	0.00925	EPHB3 (+33256), MAGEF1 (+117008)
chr17	62150915	62153526	5.27	3.41	1.86	0.00925	ICAM2 (-54227), ERN1 (+55264)
chr10	10885864	10887930	3.51	0.17	3.35	0.00937	CELF2 (-172996)
chr2	64067208	64070459	6.65	5.34	1.31	0.00938	UGP2 (-10)
chr22	43146902	43151500	6.4	4.75	1.65	0.00939	A4GALT (-58209), ARFGAP3 (+104207)
chr19	46702226	46703028	3	4.92	-1.92	0.00939	IGFL1 (-30382), IGFL2 (+51588)
chr13	72441556	72442163	3.72	-0.03	3.75	0.00939	DACH1 (-530)
chr1	43206254	43206788	1.5	4.2	-2.7	0.00939	CLDN19 (-596)
chr10	131759967	131761776	4.91	2.15	2.76	0.0094	EBF3 (+1233), MGMT (+495424)
chr10	104542180	104544275	6.44	5	1.44	0.0094	WBP1L (+39501), CYP17A1 (+54062)
chr9	125008694	125012240	5.38	3.1	2.28	0.00942	LHX6 (-19343), MRRF (-16468)
chr3	184762832	184763511	3.67	-0.3	3.96	0.00942	EHHADH (+208714), VPS8 (+233241)
chr2	157187695	157192272	7.59	6.46	1.13	0.00945	NR4A2 (-756)
chr18	3058709	3060367	4.69	2.12	2.57	0.00945	LPIN2 (-47593), MYOM1 (+160568)
chr1	201680630	201687083	7.13	5.89	1.25	0.00949	IPO9 (-114412), NAV1 (+66480)
chr16	66671928	66672940	3.21	5.01	-1.8	0.00949	CMTM3 (+34499), CMTM4 (+58176)
chr17	80317857	80318767	-0.39	3.58	-3.98	0.00949	UTS2R (-13841), TEX19 (+1189)
chr6	18770838	18771397	0.34	3.72	-3.38	0.00949	RNF144B (+383537)
chr10	79622857	79629731	6.09	7.31	-1.22	0.0095	KCNMA1 (-228894), DLG5 (+59990)
chr1	2512914	2513749	5.16	3.11	2.05	0.00951	FAM213B (-4882)
chr10	101764852	101767948	6.06	4.45	1.61	0.00953	DNMBP (+3276), ABCC2 (+223911)
chr10	31531250	31531811	3.86	0.64	3.22	0.00953	ZNF438 (-210665), ZEB1 (-76570)
chr1	212415137	212416528	5.4	3.55	1.85	0.00953	PPP2R5A (-43046), DTL (+206914)
chr1	156737116	156738764	5.89	4.53	1.36	0.00954	PRCC (+648)
chr10	103575748	103578323	5.93	4.57	1.36	0.00957	NPM3 (-33866), MGEA5 (+1139)
chr6	148385581	148386217	2.17	4.44	-2.27	0.00957	SASH1 (-277830), STXBP5 (+860230)
chr1	16573904	16575164	5.06	3.02	2.04	0.00957	RSG1 (-10877), FBXO42 (+104415)
chr12	133404475	133405271	4.52	2.1	2.42	0.00957	GOLGA3 (+415)
chr1	48520707	48521969	3.28	5.11	-1.83	0.00957	SLC5A9 (-167021), TRABD2B (-58771)
chr3	44480912	44483140	5.28	3.06	2.22	0.00962	ZNF445 (+37136), TCAIM (+102082)
chr17	65525458	65525968	3.59	-0.03	3.61	0.00962	NOL11 (-188236), PITPNC1 (+151442)
chr4	119755777	119757803	6.6	5.25	1.35	0.00964	SEC24D (+503)
chr10	5534346	5535686	0.79	3.91	-3.12	0.00964	CALML5 (+6517), NET1 (+80502)
chr22	46873649	46874442	1.87	4.29	-2.42	0.00964	CELSR1 (+59021), TRMU (+142724)
chr10	120718807	120719839	2.59	4.71	-2.12	0.00964	CACUL1 (-204565), NANOS1 (-69905)
chr3	28192730	28194047	4.15	1.41	2.74	0.00964	EOMES (-429400), CMC1 (-89697)
chr15	80872724	80874009	3.58	5.4	-1.81	0.00969	ABHD17C (-114277), ARNT2 (+176674)
chr2	232529877	232532494	6.15	4.48	1.67	0.00969	PTMA (-42040), C2orf57 (+73611)
chr4	184687134	184687751	4.96	2.95	2.01	0.00972	STOX2 (-139066), TRAPPC11 (+107023)
chr10	131758515	131759706	4.37	1.58	2.78	0.00981	EBF3 (+2994), MGMT (+493663)
chr3	54599997	54600615	1.06	4.06	-3	0.00987	LRTM1 (+361795), CACNA2D3 (+443613)
chr7	106809351	106811253	5.38	3.56	1.82	0.00993	HBP1 (+842)
chr9	123332073	123334609	4.09	5.66	-1.57	0.00995	CDK5RAP2 (+9095)
chr21	30004831	30006205	6.25	4.97	1.28	0.00995	N6AMT1 (+252175)
chr19	39920588	39922351	5.49	3.85	1.64	0.00995	RPS16 (+5118), PLEKHG2 (+18245)
chr10	47160651	47164239	4.62	6.25	-1.63	0.00995	ANXA8L1 (+11595), NPY4R (+78911)
chr6	7042519	7043326	3.72	0.7	3.02	0.00995	RREB1 (-65118), LY86 (+454582)
chr4	184557310	184558607	3.44	-0.9	4.34	0.00996	TRAPPC11 (-22461), ING2 (+131812)
chr6	127741898	127742413	3.43	0.09	3.35	0.00998	ECHDC1 (-78136), KIAA0408 (+38380)
chr17	17290988	17292387	2.45	4.69	-2.24	0.0101	MED9 (-88612), NT5M (+85039)
chr1	208075475	208078871	5.78	4.24	1.54	0.0101	CD34 (+7574), CD46 (+151771)
chr19	5289714	5291057	2.71	4.74	-2.03	0.0101	PTPRS (+50428), KDM4B (+321254)
chr14	105941120	105944048	6.27	5	1.27	0.0101	CRIP1 (-10070), CRIP2 (+3285)
chr5	81692000	81692768	3.88	0.34	3.54	0.0101	ATP6AP1L (+117103), TMEM167A (+680931)
chr5	78994195	79001124	6.13	7.4	-1.26	0.0101	CMYA5 (+11960), MTX3 (+289408)
chr1	196621237	196623992	5.48	3.36	2.12	0.0101	CFHR3 (-121310), CFH (+1607)
chr14	51798933	51802999	5.53	6.9	-1.37	0.0101	FRMD6 (-317699), TMX1 (+94080)
chr2	220828967	220832368	4.62	6.11	-1.5	0.0101	SLC4A3 (+338376)
chr10	120996709	120997950	4.76	2.44	2.32	0.0102	GRK5 (+30229), RGS10 (+304890)
chr11	65188718	65196289	8.61	7.3	1.31	0.0102	SCYL1 (-100044), FRMD8 (+38434)
chr5	55418494	55419931	3.17	-0.9	4.06	0.0102	MAP3K1 (-692188), IL6ST (-128392)
chr2	38657234	38658980	2.42	4.72	-2.3	0.0102	ATL2 (-53703), HNRNPLL (+172064)
chr22	19947163	19949917	5.05	6.45	-1.4	0.0102	TXNRD2 (-19207), ARVCF (+55791)
chr7	6120176	6121613	5.03	3.28	1.75	0.0102	USP42 (-23620), EIF2AK1 (-22034)
chr11	67119768	67122237	6.59	5.36	1.24	0.0102	POLD4 (+14)
chr3	87549912	87551269	3.28	-0.9	4.18	0.0102	HTR1F (-489255), POU1F1 (-224937)
chr15	51515295	51515961	1.7	4.51	-2.81	0.0102	TNFAIP8L3 (-118155), CYP19A1 (+115179)
chr19	43583896	43584575	1.36	4.05	-2.69	0.0103	PSG11 (-53608), PSG2 (+2584)
chr19	3140779	3143226	6.73	5.14	1.59	0.0103	S1PR4 (-36733), GNA15 (+5812)
chr18	72992667	72993424	5.04	2.59	2.46	0.0103	TSHZ1 (+70336), SMIM21 (+146612)
chr1	223671779	223676255	5.92	7.39	-1.47	0.0104	C1orf65 (+107302), CAPN8 (+179331)
chr4	145223499	145224048	1.78	4.25	-2.47	0.0104	HHIP (-343399), GYPA (-161870)
chr10	37480140	37485319	3.17	-0.9	4.07	0.0104	ANKRD30A (+67945), MTRNR2L7 (+409129)
chr17	26852342	26855003	2.8	4.94	-2.14	0.0104	FOXN1 (+2714), UNC119 (+26013)
chr17	33700379	33702259	6.02	4.25	1.77	0.0104	SLFN11 (-680)
chr3	37735067	37736694	3.33	5.17	-1.84	0.0104	CTDSPL (-167784), ITGA9 (+242271)
chr10	17009093	17010370	5.64	3.84	1.8	0.0104	RSU1 (-150350), CUBN (+162098)
chr8	17474474	17475466	4.59	2.22	2.37	0.0104	PDGFRL (+41028), MTUS1 (+183207)
chrX	102940653	102943095	6.4	4.87	1.53	0.0104	MORF4L2 (-725)
chr1	115657527	115658200	-0.09	3.59	-3.68	0.0104	TSPAN2 (-25779), NGF (+222993)
chr1	185285024	185286448	5.85	4.16	1.69	0.0104	IVNS1ABP (+725)
chrX	48857965	48859471	5.72	4.03	1.69	0.0104	GRIPAP1 (-43)
chr2	134147969	134149843	4.6	6.12	-1.52	0.0104	LYPD1 (-721128), NCKAP5 (+177125)
chr13	78470918	78471636	4.14	0.98	3.16	0.0104	EDNRB (+22626), SLAIN1 (+198261)
chr17	40285508	40288914	6.25	4.45	1.8	0.0105	HSPB9 (+12455), ENSG00000267261 (+19723)
chr3	149955584	149957184	3.14	5.1	-1.96	0.0105	PFN2 (-267488), TSC22D2 (-169738)
chr1	22261440	22263537	5.88	4.45	1.43	0.0105	HSPG2 (+1301), LDLRAD2 (+123731)
chr3	143161255	143164789	6.27	4.45	1.82	0.0105	CHST2 (+324849), SLC9A9 (+404351)
chr4	113066995	113067897	5.06	3.33	1.73	0.0105	C4orf32 (+893)
chr17	76982477	76983446	4.86	3.06	1.8	0.0105	LGALS3BP (-6771), CANT1 (+22937)
chr2	19985685	19986291	1.64	4.3	-2.66	0.0105	OSR1 (-429311), TTC32 (+115759)
chr11	71035995	71037838	2.16	4.59	-2.44	0.0105	SHANK2 (-178545), DHCR7 (+122564)
chr1	84831779	84832536	3.45	-0.3	3.74	0.0106	DNASE2B (-32057), PRKACB (+222204)
chr22	23567406	23569225	5.34	3.44	1.9	0.0106	BCR (+45919), IGLL1 (+354179)
chr1	154579085	154581281	6.64	5.18	1.46	0.0106	ADAR (+499)
chr19	49482337	49482839	4.62	1.89	2.73	0.0107	GYS1 (+13978), FTL (+14030)
chr11	64206462	64206963	2.04	4.42	-2.38	0.0107	SLC22A11 (-116385), RPS6KA4 (+80070)
chr13	47127548	47129624	6.63	5.17	1.46	0.0107	LRCH1 (+1191), ESD (+242781)
chr17	39464489	39465600	3.51	5.22	-1.71	0.0107	KRTAP16-1 (+460)
chr3	149057161	149057689	4.74	2.65	2.09	0.0107	TM4SF18 (-5877), TM4SF1 (+38227)
chr21	38740051	38742104	6.02	4.59	1.43	0.0107	DSCR3 (-101245), DYRK1A (-51524)
chr12	118497192	118498732	5.7	4.11	1.58	0.0107	WSB2 (+1033), RFC5 (+43447)
chr18	22362606	22365300	4.26	5.84	-1.57	0.0107	HRH4 (+323360), ZNF521 (+568163)
chr7	100764778	100766870	6.11	4.7	1.41	0.0107	SERPINE1 (-4546)
chr9	139517399	139518503	3.58	5.31	-1.74	0.0107	NOTCH1 (-77637), EGFL7 (-35357)
chr1	182992486	182996174	6.95	5.77	1.18	0.0107	LAMC2 (-161093), LAMC1 (+1735)
chr1	109372190	109374789	6.47	4.98	1.49	0.0108	GPSM2 (-44482), STXBP3 (+84180)
chr1	95940324	95943424	5.05	6.36	-1.31	0.0109	RWDD3 (+242163)
chr3	193310866	193311947	5.68	4.13	1.55	0.0109	OPA1 (+474)
chr14	62050005	62050887	3.4	-0.07	3.47	0.0109	HIF1A (-113894), PRKCH (+262011)
chr22	42062167	42064471	6.24	4.75	1.5	0.0109	NHP2L1 (+21566), XRCC6 (+45965)
chr3	170202833	170204199	3.37	5.16	-1.8	0.0109	CLDN11 (+66863), SLC7A14 (+100347)
chr18	45977392	45984227	6.38	7.72	-1.34	0.0109	ZBTB7C (-288873), CTIF (-84719)
chr5	150446822	150449736	6.42	4.77	1.65	0.0109	TNIP1 (+12718), GPX3 (+48155)
chr1	32397505	32399240	5.49	3.58	1.91	0.0109	SPOCD1 (-116721), PTP4A2 (+5615)
chr19	49706484	49708309	3.22	-0.57	3.79	0.0109	TRPM4 (+46399), SLC6A16 (+121085)
chr9	67293187	67294320	5.97	4.28	1.69	0.0109	FAM27E3 (+492870)
chr14	103534251	103535497	4.63	2.39	2.24	0.011	EXOC3L4 (-31607), CDC42BPB (-11075)
chr3	193876136	193880137	4.69	6.07	-1.38	0.011	HES1 (+24203), CPN2 (+193920)
chr12	57021815	57024657	6.38	5.1	1.28	0.011	BAZ2A (+6927), RBMS2 (+107523)
chr2	147741031	147743754	5.12	6.54	-1.41	0.011	ACVR2A (-859693)
chr14	55119118	55122043	6.22	4.33	1.89	0.011	SAMD4A (+85946), GCH1 (+248989)
chr5	142057387	142060673	5.32	6.66	-1.33	0.011	ARHGAP26 (-90919), FGF1 (-58123)
chr20	55683543	55685296	3.33	5.17	-1.84	0.011	BMP7 (+157264), TFAP2C (+480062)
chr2	97860440	97861499	3.32	-0.3	3.62	0.011	COX5B (-401533), FAHD2B (-100394)
chr1	246859914	246860571	3.21	-0.55	3.76	0.0111	SCCPDH (-27106), CNST (+130495)
chr3	156173311	156176463	2.33	4.67	-2.34	0.0111	SSR3 (+98086), KCNAB1 (+336550)
chr17	33702798	33703452	3.45	-0.07	3.52	0.0111	SLFN11 (-2486)
chr2	216001483	216004785	5.02	6.55	-1.53	0.0111	ABCA12 (+17)
chr10	91037264	91038525	5.51	3.89	1.62	0.0111	LIPA (-26080), IFIT2 (-23817)
chr4	166424662	166425857	4.11	1.55	2.56	0.0111	TLL1 (-369150), CPE (+125166)
chr6	111910169	111911417	4.72	2.39	2.33	0.0112	REV3L (-105878), TRAF3IP2 (+16656)
chr11	129399541	129400486	1.4	4.19	-2.79	0.0112	TMEM45B (-285700), BARX2 (+154179)
chr1	21949269	21950285	1.37	4.12	-2.75	0.0112	RAP1GAP (+28571), ALPL (+113912)
chr9	71944097	71945472	3.54	5.46	-1.92	0.0112	FAM189A2 (+544)
chr3	126473771	126474320	1.89	4.4	-2.51	0.0112	PLXNA1 (-233391), CHCHD6 (+50983)
chr7	2901947	2904757	6.35	4.69	1.65	0.0112	GNA12 (-19394), CARD11 (+180227)
chr9	130859453	130862348	6.87	5.7	1.17	0.0112	ENSG00000232850 (-29711), SLC25A25 (+30421)
chr2	68476762	68478971	6.02	4.62	1.39	0.0112	PPP3R1 (+1796), PNO1 (+92891)
chr9	131775193	131777151	4.41	6.03	-1.62	0.0112	SH3GLB2 (+14407), NUP188 (+66194)
chr6	35995527	35997462	5.77	4.33	1.44	0.0112	SLC26A8 (-3863), MAPK14 (+1007)
chr4	159744359	159747291	6.19	4.38	1.82	0.0112	RAPGEF2 (-443064), FNIP2 (+55535)
chr2	25914411	25914968	0.38	3.71	-3.33	0.0112	DTNB (-18187), ASXL2 (+186695)
chr6	6748361	6751938	5.35	3.75	1.59	0.0112	RREB1 (-357891), LY86 (+161809)
chr19	13049363	13050414	4.93	3.05	1.88	0.0112	CALR (+468)
chr3	122036820	122037705	1.01	4.04	-3.03	0.0113	CSTA (-6828), CASR (+134082)
chr22	30648601	30649390	0.02	3.59	-3.57	0.0113	LIF (-6156), OSM (+13833)
chr1	56051453	56052965	3.27	5.36	-2.09	0.0113	USP24 (-371423), PPAP2B (+993032)
chr5	97645051	97645485	4.15	1.48	2.66	0.0113	RGMB (-459731)
chr10	116124039	116125430	3.44	5.32	-1.88	0.0114	AFAP1L2 (+39509), VWA2 (+125717)
chr16	88059085	88059680	3.97	0.99	2.98	0.0114	ZNF469 (-434496), BANP (+55759)
chr11	112491012	112492290	0.7	3.77	-3.07	0.0114	PLET1 (-360068), NCAM1 (-340507)
chr3	50249912	50250961	1.33	4.2	-2.87	0.0114	GNAI2 (-22947), GNAT1 (+21392)
chr4	56225013	56228157	4.56	2.07	2.5	0.0114	TMEM165 (-35539), SRD5A3 (+14309)
chr14	105569313	105570288	2.54	4.75	-2.21	0.0114	GPR132 (-38034), JAG2 (+65360)
chr1	17252406	17253269	2.12	4.54	-2.41	0.0114	CROCC (+4393), MFAP2 (+54492)
chr2	238402103	238403301	4.13	1.58	2.55	0.0114	PRLH (-72515), MLPH (+6891)
chr2	86079869	86082253	5.25	3.59	1.67	0.0114	ST3GAL5 (+35076), ATOH8 (+100044)
chr6	136624267	136626214	1.01	4.13	-3.12	0.0114	BCLAF1 (-14252), MAP7 (+222369)
chr5	125870384	125870922	1.41	4.12	-2.71	0.0114	ALDH7A1 (+60457), GRAMD3 (+174829)
chr17	25583576	25584932	4.15	1.49	2.66	0.0114	WSB1 (-36852)
chr10	32265488	32267729	4.52	2.27	2.25	0.0114	ARHGAP12 (-48874), KIF5B (+78750)
chr11	86193835	86195343	5.09	2.67	2.43	0.0114	CCDC81 (+108655), ME3 (+189089)
chr5	4357742	4358371	2.36	4.53	-2.17	0.0114	ADAMTS16 (-782386), IRX1 (+761889)
chr6	47028232	47030462	4.39	5.85	-1.46	0.0114	GPR110 (-19248), TNFRSF21 (+248294)
chr6	158799603	158801624	4.43	5.96	-1.53	0.0114	TMEM181 (-156854), TULP4 (+66922)
chrX	12988539	12990287	5.28	3.7	1.58	0.0114	TMSB4X (-3816)
chr15	79165164	79167513	6.54	5.23	1.31	0.0115	MORF4L1 (+1183), CTSH (+71094)
chr2	169943019	169944765	2.08	4.76	-2.69	0.0115	DHRS9 (+22593), LRP2 (+275303)
chr10	6214059	6215251	5.18	3.29	1.88	0.0115	PFKFB3 (-30239), RBM17 (+83346)
chr14	75119163	75119624	1.24	3.95	-2.72	0.0115	LTBP2 (-40360), AREL1 (+60424)
chr14	35760968	35763989	6.75	5.13	1.62	0.0116	PSMA6 (+916)
chr14	35629470	35629862	4.14	1.52	2.61	0.0116	PSMA6 (-131897), KIAA0391 (+37890)
chr6	31238563	31240837	6.53	5.25	1.28	0.0117	POU5F1 (-101230), HLA-B (+85264)
chr3	50207052	50209005	6.62	5.05	1.57	0.0117	GNAT1 (-21016), SEMA3F (+15467)
chr12	12326933	12328647	2.91	4.85	-1.94	0.0117	LRP6 (+91956), BCL2L14 (+103917)
chr11	9480990	9482364	6.56	5.21	1.36	0.0117	ZNF143 (-835)
chr12	130584456	130585584	2.98	5.04	-2.06	0.0117	TMEM132D (-196809), FZD10 (-61984)
chr3	113932601	113933055	3.65	0.18	3.47	0.0117	DRD3 (-34929), ZNF80 (+23597)
chr10	74055494	74059403	7.4	6.21	1.19	0.0117	DDIT4 (+23771), DNAJB12 (+57458)
chr5	9300558	9301458	2.9	4.88	-1.99	0.0117	SEMA5A (+245179)
chr4	4394555	4395338	2.36	4.59	-2.23	0.0117	ENSG00000168824 (+45080), STX18 (+148808)
chr1	223566732	223567312	-0.39	3.55	-3.94	0.0117	C1orf65 (+307)
chr11	45949051	45949976	2.86	4.87	-2.01	0.0117	GYLTL1B (+6318), PHF21A (+193047)
chr11	47886516	47887205	3.29	-0.9	4.19	0.0117	PTPRJ (-115252), NUP160 (-16842)
chr2	235781593	235782537	4.48	1.63	2.85	0.0118	ARL4C (-376368), SH3BP4 (-105264)
chr7	12767316	12767807	4.84	2.85	2	0.0118	ARL4A (+40601)
chr16	81363212	81363830	2.18	4.52	-2.34	0.0118	CMIP (-115254), GAN (+14964)
chr2	120039857	120042649	4.68	6.05	-1.37	0.0118	DBI (-83576), STEAP3 (+59846)
chr15	63481844	63483328	5.28	3.49	1.79	0.0118	RAB8B (+918)
chr14	101941605	101942181	0.02	3.55	-3.53	0.0118	RTL1 (-590709), DIO3 (-85795)
chr11	36442659	36443481	3.76	0.59	3.17	0.0118	PRR5L (+45515), TRAF6 (+88752)
chr2	114647462	114649806	6.18	4.71	1.47	0.0119	ACTR3 (+1097)
chr19	39341272	39342661	5.99	4.28	1.71	0.0119	HNRNPL (-994)
chrX	77154933	77156179	5.34	3.23	2.11	0.0119	MAGT1 (-4466), COX7B (+621)
chr1	222019309	222020356	2.43	4.64	-2.21	0.012	DUSP10 (-104315), HHIPL2 (+701612)
chr7	18678360	18679959	3.92	1.1	2.82	0.012	HDAC9 (+143234), TWIST1 (+478135)
chr10	121126892	121127845	4.62	2.17	2.44	0.012	GRK5 (+160268), RGS10 (+174851)
chr15	96422650	96423039	3.59	0.47	3.12	0.012	NR2F2 (-451101)
chr1	25071806	25073600	5.24	3.51	1.73	0.012	CLIC4 (+855)
chr11	6240817	6241953	4.83	2.8	2.03	0.012	FAM160A2 (+14556), OR52W1 (+21009)
chr12	72055516	72059063	7.56	6.32	1.24	0.012	ZFC3H1 (+459), THAP2 (+501)
chr15	48934892	48938965	5.93	4.15	1.78	0.012	FBN1 (+1117), DUT (+313309)
chr2	206753153	206753685	1.29	4.13	-2.84	0.012	INO80D (+197487), NRP2 (+206195)
chr9	109243214	109245134	4.35	5.8	-1.45	0.012	ZNF462 (-381204), TMEM38B (+787349)
chr17	40472393	40472859	4.22	1.51	2.71	0.012	STAT5A (+33061), STAT3 (+67960)
chr5	173017536	173018291	1.4	4.16	-2.77	0.012	STC2 (-261408), BOD1 (+25749)
chr15	48850943	48853833	5.21	3.18	2.03	0.012	FBN1 (+85658), DUT (+228768)
chr12	19150292	19152049	4.35	5.96	-1.61	0.012	PLEKHA5 (-131531), CAPZA3 (+260126)
chr6	126505602	126506254	2.14	4.75	-2.61	0.0121	CENPW (-155392), TRMT11 (+198352)
chr6	126110621	126113958	5.99	4.56	1.43	0.0121	HINT3 (-165637), NCOA7 (+9983)
chr14	75400027	75400385	3.98	1.22	2.76	0.0121	RPS6KL1 (-10201), PGF (+22281)
chr9	116670808	116673685	3.21	5.32	-2.12	0.0122	ZNF618 (+33685), AMBP (+168505)
chr11	2960469	2962660	4.2	5.74	-1.54	0.0122	PHLDA2 (-10880), NAP1L4 (+52042)
chr8	40010973	40014103	5.82	3.83	1.99	0.0122	C8orf4 (+1549), ZMAT4 (+742806)
chr20	20461725	20462119	3.42	-0.9	4.32	0.0122	INSM1 (+113157), RALGAPA2 (+231209)
chr1	120566716	120567188	1.04	3.96	-2.91	0.0122	ADAM30 (-127834), NOTCH2 (+45288)
chr4	184492347	184493009	2.29	4.51	-2.22	0.0122	TRAPPC11 (-87742), ING2 (+66531)
chr11	12494863	12495493	1.37	4.09	-2.72	0.0122	TEAD1 (-271410), PARVA (+96446)
chr20	16337199	16337627	0.56	3.85	-3.29	0.0123	KIF16B (+216665)
chr8	81201939	81203759	2.88	4.92	-2.04	0.0123	TPD52 (-209798), ZBTB10 (-195053)
chr7	158806518	158808662	4.28	5.9	-1.62	0.0123	VIPR2 (+130059), WDR60 (+158321)
chr18	49050459	49051010	1.44	4.03	-2.59	0.0123	DCC (-815807), MEX3C (-327045)
chr1	44009412	44012643	4.84	6.1	-1.26	0.0123	KDM4A (-104801), PTPRF (+14481)
chr13	31408497	31408809	0.35	3.62	-3.27	0.0123	MEDAG (-71675), ALOX5AP (+99008)
chr10	31995582	31997315	5.19	3.1	2.09	0.0124	ARHGAP12 (+221286), ZEB1 (+388348)
chr9	129412581	129412960	0.86	3.85	-2.99	0.0124	ZBTB43 (-154523), LMX1B (+36049)
chr14	69123148	69123655	0.98	3.99	-3.01	0.0124	ZFP36L1 (+136555), RAD51B (+836877)
chr12	124788638	124789478	3.29	5.07	-1.78	0.0124	FAM101A (+15348), NCOR2 (+190740)
chr3	136612868	136613623	4.7	2.83	1.87	0.0124	IL20RB (-63461), NCK1 (+32196)
chr16	4013529	4014658	3.24	-0.55	3.79	0.0124	CREBBP (-83367), ADCY9 (+152092)
chr20	15679903	15680817	3	4.88	-1.88	0.0124	KIF16B (+873718)
chr8	106101562	106102657	3.34	-0.26	3.61	0.0125	LRP12 (-500876), ZFPM2 (-228810)
chr2	88380979	88383642	4.22	5.87	-1.65	0.0125	SMYD1 (+15012), FABP1 (+45324)
chr2	216582475	216582939	3.27	-0.57	3.84	0.0125	FN1 (-281812), MREG (+295639)
chrX	166382	167674	6.22	2.95	3.27	0.0125	PLCXD1 (-30831)
chr9	74975936	74981292	7.7	6.3	1.4	0.0125	ZFAND5 (+1549), GDA (+214321)
chr21	36042369	36043422	2.65	4.92	-2.26	0.0125	CLIC6 (+1208), RUNX1 (+378745)
chr8	75912322	75913233	3.88	5.45	-1.56	0.0125	HNF4G (-539326), CRISPLD1 (+16028)
chr15	89174011	89175555	4.87	2.12	2.74	0.0125	ISG20 (-7191), AEN (+10256)
chr8	71545586	71547611	3.18	-0.9	4.08	0.0125	TRAM1 (-25995), LACTB2 (+34793)
chrX	45372477	45372844	-0.39	3.45	-3.84	0.0125	KRBOX4 (-933631), CXorf36 (-312515)
chr9	36151269	36152370	4.48	2.03	2.46	0.0126	CCIN (-17569), GLIPR2 (+15078)
chr16	89555205	89555695	4.17	1.83	2.34	0.0126	ANKRD11 (+1519), ZNF778 (+271332)
chr9	136736791	136737256	0.83	3.78	-2.96	0.0126	SARDH (-131982), VAV2 (+120408)
chr22	50719453	50720790	2.61	4.75	-2.14	0.0126	MAPK11 (-11300), PLXNB2 (+25934)
chr7	6893915	6894371	0.02	3.55	-3.53	0.0126	C1GALT1 (-328103), CCZ1B (-27742)
chr16	67514105	67515216	5.25	3.62	1.62	0.0126	ATP6V0D1 (+479)
chr5	158488669	158490276	4.5	2.27	2.22	0.0126	EBF1 (+37296)
chr14	94981122	94981551	0.02	3.71	-3.69	0.0126	SERPINA9 (-38753), SERPINA12 (+2844)
chr3	99758889	99762474	6.42	5.06	1.36	0.0127	FILIP1L (+72675), CMSS1 (+224004)
chr4	39036339	39040864	5.2	3.38	1.82	0.0127	TMEM156 (-4561)
chr19	35328658	35329111	4.09	1.6	2.49	0.0127	ZNF30 (-88922), ZNF599 (-64765)
chr20	22740942	22742043	2.4	4.65	-2.25	0.0127	SSTR4 (-274564), FOXA2 (-176392)
chr11	78127194	78128553	5.96	4.29	1.68	0.0127	GAB2 (+978)
chr20	10670463	10671524	3.01	4.84	-1.82	0.0127	JAG1 (-16300)
chr2	218891031	218892256	3.18	5.12	-1.95	0.0127	TNS1 (-82793), RUFY4 (-42334)
chr2	120451928	120454161	2.17	4.54	-2.37	0.0128	PTPN4 (-64162), TMEM177 (+16302)
chr10	60025050	60029843	7.2	5.83	1.37	0.0128	CISD1 (-1371), IPMK (+247)
chr16	11229436	11231336	3.11	4.96	-1.85	0.0128	SOCS1 (+119650), CLEC16A (+192041)
chr12	2183606	2185252	3.52	5.54	-2.02	0.0128	FKBP4 (-719690), CACNA1C (+21700)
chr20	55614954	55615790	2.73	4.7	-1.97	0.0128	BMP7 (+226312), TFAP2C (+411014)
chr1	15279052	15280784	2.88	4.81	-1.93	0.0128	TMEM51 (-199110), KAZN (+354718)
chr15	101651015	101652016	3.19	4.98	-1.79	0.0128	CHSY1 (+140621), LRRK1 (+192096)
chr17	78991465	78992608	4.65	2.54	2.11	0.0129	BAIAP2 (-16925), CHMP6 (+26396)
chr2	121952278	121953809	1.01	3.99	-2.98	0.0129	TFCP2L1 (+89739), GLI2 (+403059)
chr1	12236499	12238169	5.24	3.45	1.79	0.0129	VPS13D (-52790), TNFRSF1B (+10274)
chr10	124767480	124768381	5.44	3.76	1.68	0.0129	ACADSB (-601), IKZF5 (+402)
chr8	66854136	66854844	1.81	4.2	-2.39	0.0129	PDE7A (-100303), DNAJC5B (-79305)
chr7	119899	120952	1.95	4.32	-2.37	0.0129	FAM20C (-72543)
chr8	96110746	96114142	5.9	3.95	1.95	0.0129	PLEKHF2 (-33588), NDUFAF6 (+75230)
chr14	77499656	77501024	6.04	4.77	1.27	0.013	CIPC (-64100), IRF2BPL (-5306)
chr3	46158518	46159228	2.25	4.6	-2.35	0.013	XCR1 (-89639), CCR1 (+91014)
chr3	66646609	66648038	0.73	3.96	-3.23	0.013	KBTBD8 (-401407), LRIG1 (-95968)
chr2	235958577	235963393	5.82	4.04	1.77	0.013	AGAP1 (-441766), SH3BP4 (+73656)
chr6	13404594	13405338	3.41	-0.57	3.98	0.013	TBC1D7 (-77822), GFOD1 (+82821)
chr17	76380460	76381520	5.41	3.62	1.79	0.013	PGS1 (+6269), DNAH17 (+192486)
chr8	74902494	74905310	6.86	3.75	3.12	0.0131	LY96 (+315)
chr1	6572227	6573500	2.9	4.95	-2.05	0.0131	PLEKHG5 (-15708), NOL9 (+41731)
chr12	49761165	49761990	4.83	2.75	2.08	0.0131	SPATS2 (+330)
chr12	28178961	28180370	3.92	5.59	-1.67	0.0131	CCDC91 (-163713), PTHLH (-54763)
chr18	77335606	77337984	4.72	6.13	-1.41	0.0131	CTDP1 (-103006), NFATC1 (+176459)
chr2	161931958	161935123	6.99	5.73	1.26	0.0132	RBMS1 (-583236), TANK (-83267)
chr8	37758809	37763137	5.83	4.4	1.43	0.0132	RAB11FIP1 (-4001)
chr12	52214900	52215451	1.78	4.27	-2.49	0.0132	ANKRD33 (-66568), SCN8A (+230156)
chr4	15695401	15697470	3.13	-0.9	4.03	0.0132	BST1 (-8137), FAM200B (+13007)
chr1	25756154	25757270	5.37	3.79	1.58	0.0132	TMEM57 (-699)
chr15	75430153	75430970	2.61	4.81	-2.2	0.0132	C15orf39 (-60671), PPCDC (+114666)
chr4	37730102	37731554	2.93	4.98	-2.06	0.0133	PGM2 (-97427), RELL1 (-42830)
chr7	151130165	151131309	3.24	5.19	-1.95	0.0133	RHEB (+86273), NUB1 (+91940)
chr5	146886841	146890110	6.29	4.93	1.37	0.0133	DPYSL3 (+1143), STK32A (+273950)
chr1	236150773	236151297	3.85	0.72	3.13	0.0133	LYST (-120815), NID1 (+77427)
chr3	141194798	141195187	-0.39	3.43	-3.82	0.0133	RASA2 (-10898), ZBTB38 (+88339)
chr22	50682225	50683722	5.42	3.91	1.51	0.0134	TUBGCP6 (+19)
chr9	93681374	93682554	2.95	4.85	-1.9	0.0134	SYK (+117895), AUH (+442231)
chr4	82425381	82427382	5.15	3.06	2.09	0.0135	RASGEF1B (-33313), HNRNPD (+868727)
chr9	38619738	38620587	-0.09	3.52	-3.6	0.0135	IGFBPL1 (-195719), CNTNAP3 (+667972)
chr18	2515724	2517002	5.16	3.03	2.13	0.0135	METTL4 (+55122)
chr7	90895984	90897473	3.72	5.4	-1.68	0.0135	FZD1 (+2946), MTERF (+613305)
chr21	46326573	46328866	2.59	4.89	-2.3	0.0135	PTTG1IP (-33968), ITGB2 (+21068)
chr11	43942598	43946922	6.32	4.95	1.38	0.0136	ACCSL (-124771), ALKBH3 (+42371)
chr6	86302714	86304687	5.91	4.58	1.34	0.0136	SNX14 (-88)
chr13	77599935	77600810	4.16	1.55	2.61	0.0137	FBXL3 (+912)
chr9	84488462	84490897	4.42	1.92	2.49	0.0137	TLE1 (-185460), SPATA31D1 (-114007)
chrX	12991355	12994468	6.41	5.07	1.34	0.0137	TMSB4X (-317)
chr7	151214992	151216300	5.21	3.58	1.63	0.0137	RHEB (+1364), NUB1 (+176849)
chr9	42854384	42854911	4.34	1.39	2.95	0.0137	FOXD4L2 (+137414), SPATA31A6 (+776082)
chr9	69654088	69654973	4.79	2.77	2.02	0.0138	CBWD6 (-391938), FOXD4L5 (+524284)
chr2	106029756	106030378	2.16	4.4	-2.24	0.0138	NCK2 (-331287), FHL2 (-14386)
chr13	114601992	114603696	3.93	5.71	-1.78	0.0138	GAS6 (-35804), RASA3 (+295242)
chr10	91088185	91089207	5.02	3	2.02	0.0139	IFIT1B (-49117), IFIT3 (+1045)
chr7	131205992	131207607	4.91	2.31	2.6	0.014	PODXL (+34566), MKLN1 (+194181)
chr15	52969843	52971990	6.11	4.66	1.45	0.014	FAM214A (-97)
chr12	57881814	57882599	5.41	3.54	1.88	0.014	MARS (+467)
chr10	114205864	114207814	6.71	5.53	1.18	0.014	VTI1A (-177), ZDHHC6 (-167)
chr11	77879460	77882180	5.57	3.9	1.67	0.014	ALG8 (-30114), KCTD21 (+19048)
chr22	44754605	44755856	3.73	5.37	-1.64	0.0141	PRR5 (-317734), KIAA1644 (-46500)
chr1	212101893	212104010	3.73	5.56	-1.83	0.0141	LPGAT1 (-98838), INTS7 (+105932)
chr20	4147688	4148555	2.06	4.35	-2.29	0.0141	SMOX (+18696), ADRA1D (+81599)
chr11	130424991	130425359	0.38	3.71	-3.33	0.0141	C11orf44 (-117676), ADAMTS15 (+106306)
chr2	129198379	129200083	2.67	5.02	-2.34	0.0141	HS6ST1 (-123080)
chr2	119962285	119963418	2.54	4.81	-2.26	0.0141	C1QL2 (-46387), STEAP3 (-18555)
chr17	46342315	46343687	4.7	2.06	2.64	0.0141	SNX11 (+158081), SKAP1 (+164551)
chr1	2486605	2489654	6.94	5.8	1.14	0.0141	TNFRSF14 (+325)
chr3	97620077	97621363	5.22	3.11	2.11	0.0141	CRYBG3 (+24901), MINA (+70581)
chr2	19437011	19437539	1.37	4.07	-2.7	0.0141	NT5C1B-RDH14 (-666447), OSR1 (+119402)
chr17	57695911	57697923	7.17	6.08	1.08	0.0141	CLTC (-302)
chr12	118018111	118018775	0.34	3.82	-3.48	0.0141	NOS1 (-249564), KSR2 (+388345)
chr5	98262769	98266365	6.84	5.68	1.16	0.0141	CHD1 (-2327)
chr12	7342381	7343287	5.21	3.57	1.64	0.0141	PEX5 (+551)
chr7	104649276	104656377	8.95	7.85	1.11	0.0142	KMT2E (-1799)
chr1	232713248	232716044	5.34	3.54	1.8	0.0142	MAP10 (-225997), SIPA1L2 (-17342)
chr15	100095845	100096503	1.81	4.19	-2.39	0.0142	MEF2A (-9731), LRRC28 (+304607)
chr8	17484990	17488095	5.57	3.86	1.71	0.0142	PDGFRL (+52601), MTUS1 (+171634)
chr18	12679273	12679786	4.16	1.65	2.51	0.0142	PSMG2 (-22895), SPIRE1 (-21397)
chr10	75489042	75490850	5.96	4.36	1.6	0.0142	AGAP5 (-32392), SEC24C (-14203)
chr11	20043089	20043690	1.51	4.16	-2.64	0.0142	DBX1 (+138480), NAV2 (+308247)
chr8	17471880	17472556	4.34	1.7	2.64	0.0143	PDGFRL (+38276), MTUS1 (+185959)
chr1	116035015	116035604	2	4.25	-2.26	0.0143	NGF (-154453), VANGL1 (-149264)
chr15	45002076	45006169	7.61	6.37	1.24	0.0143	B2M (+448)
chr7	97911127	97912729	5.95	4.52	1.43	0.0143	BRI3 (+941)
chr4	16419909	16420417	3.94	0.75	3.19	0.0143	TAPT1 (-191999), LDB2 (+480269)
chr15	65175309	65177055	5.51	4.07	1.43	0.0143	ANKDD1A (-27919), PLEKHO2 (+42094)
chr18	53006341	53006877	4.18	1.78	2.4	0.0143	CCDC68 (-379870), TCF4 (+296576)
chr17	37784852	37788970	4.22	5.72	-1.5	0.0143	STARD3 (-6407), PPP1R1B (+3734)
chr5	115949253	115949761	3.36	-0.07	3.43	0.0143	SEMA6A (-38877)
chr7	18058610	18059324	3.28	-0.9	4.18	0.0144	SNX13 (-78850), PRPS1L1 (+8519)
chr5	40754550	40756145	6	4.5	1.5	0.0144	TTC33 (+729)
chr8	57631548	57632063	3.5	-0.26	3.76	0.0145	PENK (-273217), IMPAD1 (+274597)
chr11	35137985	35139187	2.81	4.77	-1.96	0.0145	CD44 (-22142), PDHX (+200467)
chr12	12472299	12473768	3.45	-0.11	3.56	0.0145	LRP6 (-53288), MANSC1 (+30441)
chr4	17811030	17812706	5.87	4.47	1.4	0.0145	NCAPG (-657), DCAF16 (+513)
chr8	75670697	75671779	0.9	3.79	-2.89	0.0145	PI15 (-65534), GDAP1 (+408621)
chr2	43178521	43179939	5.76	4.07	1.69	0.0145	HAAO (-159498), ZFP36L2 (+274518)
chr17	57783575	57786137	6.58	5.39	1.2	0.0145	VMP1 (+30)
chr3	30722220	30723635	4.96	2.84	2.12	0.0146	TGFBR2 (+74835), GADL1 (+213329)
chr20	43226140	43228137	5.78	4.3	1.48	0.0146	ADA (+53244), PKIG (+66589)
chr10	80910023	80915714	7.18	6	1.18	0.0146	PPIF (-194365), ZMIZ1 (+84077)
chr17	188636	189864	3.63	5.26	-1.63	0.0146	DOC2B (-157823), RPH3AL (+13348)
chr20	52730089	52732408	2.84	4.79	-1.95	0.0146	BCAS1 (-44116), CYP24A1 (+59263)
chr4	144689612	144690593	3.04	-0.9	3.94	0.0146	FREM3 (-68275), GYPE (+136609)
chr11	12139511	12142074	4.66	6	-1.34	0.0146	MICALCL (-167654), MICAL2 (+8655)
chr18	52984902	52989320	7.13	5.71	1.42	0.0146	CCDC68 (-360372), TCF4 (+316074)
chr2	106349577	106349948	0.93	3.85	-2.92	0.0146	FHL2 (-334082), NCK2 (-11591)
chr6	112570909	112573096	5.13	2.95	2.18	0.0146	TUBE1 (-163287), LAMA4 (+3914)
chr14	62032054	62033775	4.82	2.59	2.23	0.0146	HIF1A (-131425), PRKCH (+244480)
chr10	11325842	11326854	3.87	1.17	2.71	0.0146	USP6NL (+247926), CELF2 (+266455)
chr8	134402987	134403735	4.99	3.21	1.78	0.0146	NDRG1 (-93532), ST3GAL1 (+180822)
chr3	36949006	36950941	5.89	4.12	1.77	0.0146	DCLK3 (-168622), EPM2AIP1 (+84821)
chr12	102103298	102104611	3.04	-0.9	3.94	0.0146	CHPT1 (+12550), SYCP3 (+29292)
chr15	68803057	68804008	3.2	4.97	-1.77	0.0147	ITGA11 (-79041), CORO2B (-68040)
chr19	3649087	3650368	2.96	5.29	-2.33	0.0147	CACTIN (-22915), PIP5K1C (+50749)
chr4	166794834	166795463	4.36	1.63	2.73	0.0147	TLL1 (+739)
chr3	141594387	141595337	5.1	3.39	1.71	0.0147	ATP1B3 (-594)
chr14	92504907	92507775	6.98	5.76	1.22	0.0147	TRIP11 (+62)
chr17	17044671	17045305	2.48	4.52	-2.05	0.0147	PLD6 (+64641), MPRIP (+98914)
chr3	194476441	194478327	4.15	5.69	-1.55	0.0147	LSG1 (-84178), XXYLT1 (+514512)
chr1	185381175	185382107	2.58	4.61	-2.03	0.0147	HMCN1 (-322042), IVNS1ABP (-95180)
chr1	200708874	200709388	4.49	2.44	2.04	0.0147	CAMSAP2 (+445)
chr3	37213961	37218311	6.71	5.02	1.68	0.0147	LRRFIP2 (+1715), MLH1 (+181313)
chr16	85590648	85593229	5.44	3.91	1.53	0.0147	FAM92B (-445825), GSE1 (-54883)
chr19	38182164	38183529	5.25	3.57	1.68	0.0147	ZNF781 (+376)
chr12	2170466	2171063	1.8	4.32	-2.52	0.0147	FKBP4 (-733354), CACNA1C (+8036)
chr19	18127695	18128758	4.91	2.81	2.11	0.0147	MAST3 (-80376), ARRDC2 (+9250)
chr6	75785657	75786210	1.54	4.07	-2.52	0.0147	COL12A1 (+129833)
chr14	74255678	74257671	6.32	4.88	1.45	0.0147	PTGR2 (-61874), ELMSAN1 (-29674)
chr8	13051328	13051806	4.95	2.99	1.96	0.0147	KIAA1456 (+248381), DLC1 (+320828)
chr17	65037414	65039855	-0.39	3.44	-3.83	0.0148	CACNG1 (-2071)
chr8	66859207	66860862	4.24	5.79	-1.55	0.0149	PDE7A (-105848), DNAJC5B (-73760)
chr4	17771392	17772116	2.54	4.65	-2.11	0.0149	DCAF16 (+40627), MED28 (+155500)
chr20	821372	823496	3.19	4.96	-1.77	0.0149	FAM110A (+8014), ANGPT4 (+74526)
chr17	8339158	8340485	5.32	3.66	1.66	0.0149	NDEL1 (+643)
chr22	24401552	24404900	3.67	5.41	-1.74	0.0149	CABIN1 (-4642)
chr4	53702279	53702687	0.82	3.75	-2.93	0.0149	ERVMER34-1 (-84676), RASL11B (-25974)
chr2	38385120	38386944	4.39	5.82	-1.42	0.0149	CYP1B1 (-82709), ATL2 (+218372)
chr12	4889779	4890508	1.77	4.35	-2.58	0.0149	KCNA6 (-28198), GALNT8 (+60637)
chr1	60215594	60216560	4.74	2.54	2.2	0.015	HOOK1 (-64456), FGGY (+453424)
chr11	62494719	62497145	5.63	4.22	1.41	0.015	HNRNPUL2 (-1111), HNRNPUL2-BSCL2 (-1076), TTC9C (-79)
chr12	49411672	49413137	6.07	4.73	1.34	0.015	PRKAG1 (+157)
chr19	38488924	38491099	5.65	4.07	1.58	0.015	SIPA1L3 (+92144), DPF1 (+224878)
chr16	23256515	23257079	1.56	4.16	-2.6	0.015	SCNN1B (-56794), SCNN1G (+62761)
chr12	48369938	48371331	3.74	5.37	-1.63	0.015	TMEM106C (+13232), COL2A1 (+27634)
chr6	157958817	157959456	1.89	4.29	-2.4	0.015	SNX9 (-285159), ZDHHC14 (+156972)
chr12	125161512	125162198	-0.39	3.43	-3.83	0.0151	NCOR2 (-182057), SCARB1 (+186538)
chr2	189884943	189887531	3.48	-0.26	3.75	0.0151	COL3A1 (+47191), COL5A2 (+158368)
chr9	16703218	16705135	5.45	3.4	2.05	0.0151	BNC2 (+166527)
chr17	21188094	21193842	7.52	6.36	1.17	0.0151	KCNJ12 (-88541), MAP2K3 (+2984)
chr17	54991476	54997158	7.66	6.32	1.34	0.0152	TRIM25 (-2918)
chr4	40909683	40912911	5.66	3.82	1.84	0.0152	NSUN7 (+159383), APBB2 (+305252)
chr13	31734573	31737328	6.68	5.55	1.13	0.0152	HSPH1 (+113)
chrX	107333402	107334877	4.58	2.55	2.03	0.0153	ATG4A (-758), PSMD10 (+708)
chr15	66679231	66680847	5.1	2.81	2.28	0.0153	MAP2K1 (+884)
chr11	108367235	108369878	6.52	5.26	1.26	0.0153	KDELC2 (+602)
chr22	38484736	38485061	-0.39	3.37	-3.77	0.0153	SLC16A8 (-5750), BAIAP2L2 (+21778)
chr4	16140893	16144674	4.3	5.81	-1.51	0.0153	PROM1 (-57460), TAPT1 (+85380)
chr7	116223539	116224223	3.69	0.75	2.94	0.0154	MET (-88578), CAV1 (+59042)
chr3	49497452	49499281	3.96	5.71	-1.75	0.0154	NICN1 (-31608), DAG1 (-9198)
chr2	69482908	69483478	1.74	4.2	-2.46	0.0154	GFPT1 (+131189), ANTXR1 (+242883)
chr3	38417656	38418539	1.9	4.25	-2.34	0.0155	ACVR2B (-77244), XYLB (+29828)
chr19	1452272	1452700	-0.39	3.42	-3.82	0.0155	APC2 (+1198), C19orf25 (+27069)
chr5	166721053	166723033	4.42	2.28	2.14	0.0155	WWC1 (-997112), TENM2 (+10239)
chr17	80496911	80497427	3.51	0.46	3.04	0.0155	FOXK2 (+19578), WDR45B (+109242)
chr11	35298344	35299122	1.51	4.22	-2.7	0.0155	CD44 (+138005), SLC1A2 (+142063)
chr3	150124532	150128992	7.35	6.19	1.16	0.0155	TSC22D2 (+640)
chr17	63561220	63561842	0.82	3.78	-2.97	0.0155	AXIN2 (-3766)
chr4	155439368	155440164	2.48	4.56	-2.08	0.0155	DCHS2 (-127317), PLRG1 (+31821)
chr18	21811704	21812181	3.99	1.54	2.45	0.0155	CABYR (+93001), OSBPL1A (+165880)
chr11	65074997	65076952	5.8	4.19	1.6	0.0155	CDC42EP2 (-8716), POLA2 (+46742)
chr9	95431490	95433432	6.05	4.84	1.22	0.0155	IPPK (+86)
chr2	17794801	17798828	5.56	6.97	-1.41	0.0156	VSNL1 (+74388), SMC6 (+138255)
chr2	20370338	20371916	3.97	5.56	-1.59	0.0156	LAPTM4A (-119338), SDC1 (+54067)
chr6	143247304	143249085	5.69	4.18	1.51	0.0156	HIVEP2 (+18143), GPR126 (+625129)
chr1	32154305	32156150	2.83	4.94	-2.11	0.0156	PEF1 (-44740), COL16A1 (+14692)
chr3	54598964	54599665	3.03	4.93	-1.89	0.0156	LRTM1 (+362786), CACNA2D3 (+442622)
chr7	6522609	6523725	4.15	1.86	2.29	0.0156	KDELR2 (+706)
chr1	17422931	17427116	5.61	6.79	-1.18	0.0157	SDHB (-44359), PADI2 (+20906)
chr10	99320271	99321484	4.63	2.29	2.34	0.0157	ANKRD2 (-11320), UBTD1 (+62253)
chr4	156560787	156561830	3	-0.9	3.9	0.0157	MAP9 (-263187), GUCY1A3 (-27041)
chr11	110167562	110168056	4.36	2.1	2.26	0.0157	RDX (-372)
chr18	9987333	9988409	3.77	5.41	-1.64	0.0158	APCDD1 (-466754), VAPA (+73812)
chr15	85176133	85176754	3.82	1.07	2.75	0.0158	WDR73 (+21122), ZSCAN2 (+32208)
chr4	41052878	41053470	4	0.98	3.02	0.0158	APBB2 (+163375), NSUN7 (+301260)
chr19	44203549	44206193	5.97	4.35	1.62	0.0158	PLAUR (-30369), IRGC (-15291)
chr6	121974783	121975532	3.9	1.19	2.71	0.0158	HSF2 (-745533), GJA1 (+218320)
chr4	76597319	76599643	6.71	5.52	1.19	0.0158	G3BP2 (+672)
chr12	54822685	54823873	5.29	3.14	2.15	0.0159	ITGA5 (-10035), GTSF1 (+43132)
chr14	105562600	105563147	1.97	4.21	-2.24	0.0159	GPR132 (-31107), JAG2 (+72287)
chr3	9211334	9213111	3.9	5.64	-1.73	0.0159	RAD18 (-207037), SRGAP3 (+78840)
chr5	159845268	159846930	6.04	4.68	1.37	0.0159	PTTG1 (-2818), SLU7 (+302)
chr11	68418616	68419045	0.45	3.68	-3.22	0.0159	GAL (-33112), PPP6R3 (+190593)
chr13	111769055	111771537	3.79	0.79	3	0.0159	TEX29 (-202719), ARHGEF7 (+2672)
chr4	38666630	38669884	6.81	5.5	1.31	0.0159	KLF3 (+2440), TLR10 (+116322)
chr19	2812876	2813606	0.54	3.71	-3.17	0.016	ZNF554 (-6631), THOP1 (+27783)
chr5	172992846	172996948	4.45	5.97	-1.51	0.016	STC2 (-238391), BOD1 (+48766)
chr3	128096956	128097999	2.42	4.69	-2.26	0.016	DNAJB8 (+88333), EEFSEC (+225181)
chr11	1356613	1357025	0.56	3.71	-3.15	0.016	BRSK2 (-75563), TOLLIP (-25967)
chr1	65005159	65006851	5.64	3.89	1.75	0.016	RAVER2 (-204773), CACHD1 (+69530)
chr5	158302103	158304053	4.99	2.91	2.08	0.0161	EBF1 (+223691)
chr8	38239894	38241450	6.37	4.93	1.44	0.0161	LETM2 (-3347), WHSC1L1 (-882)
chr16	33349352	33350246	2.68	4.9	-2.22	0.0161	TP53TG3B (+88284), ENSG00000259680 (+297897)
chr4	113062244	113062646	3.1	-0.57	3.67	0.0161	C4orf32 (-4108)
chr11	6716940	6717961	4.68	2.29	2.39	0.0161	MRPL17 (-12819), OR2AG2 (+72835)
chr17	26850891	26852298	-0.39	3.39	-3.79	0.0162	FOXN1 (+636)
chr3	126190503	126191265	3.33	0.14	3.19	0.0162	ZXDC (+3878), CCDC37 (+77102)
chr4	141677369	141678712	6.24	5.05	1.19	0.0162	TBC1D9 (-767)
chr12	76375215	76375703	3.67	0.47	3.2	0.0162	KRR1 (-470058), PHLDA1 (+52253)
chr5	125800424	125801929	3.83	5.49	-1.65	0.0163	GRAMD3 (+105353), ALDH7A1 (+129933)
chr7	17689679	17690282	1.37	4.02	-2.65	0.0163	SNX13 (+290136), AHR (+351735)
chr1	12240131	12242354	5.29	3.45	1.84	0.0163	VPS13D (-48881), TNFRSF1B (+14183)
chr13	53523182	53526331	4.15	5.77	-1.63	0.0163	PCDH8 (-101982), OLFM4 (-78137)
chr14	100860798	100861639	1.93	4.38	-2.45	0.0163	WARS (-18077), BEGAIN (+173188)
chr1	109356692	109360474	7.15	6.04	1.11	0.0163	GPSM2 (-59389), STXBP3 (+69273)
chr18	54069421	54070996	4.26	1.51	2.75	0.0163	TCF4 (-767024), TXNL1 (+235667)
chr4	139903253	139904724	5.06	3.41	1.65	0.0163	SLC7A11 (-740486), CCRN4L (-32954)
chr20	57590781	57591389	1.12	3.95	-2.83	0.0163	TUBB1 (-3224)
chr7	66459111	66462429	7.05	5.82	1.23	0.0163	TYW1 (-1032), SBDS (-182)
chr17	44972248	44972716	1.74	4.16	-2.42	0.0163	ENSG00000262633 (-28017), WNT9B (+43530)
chr4	113003469	113004396	4.47	1.8	2.67	0.0163	C4orf32 (-62620)
chr18	52989680	52991449	5.66	4.02	1.65	0.0164	CCDC68 (-363826), TCF4 (+312620)
chr6	34724195	34726085	6.21	5	1.21	0.0164	SNRPC (-43)
chr21	44719250	44720114	2.39	4.47	-2.09	0.0164	SIK1 (+127326), CRYAA (+130564)
chr10	131750772	131751440	3.13	-0.9	4.03	0.0165	EBF3 (+10999), MGMT (+485658)
chr15	68936605	68937751	1.83	4.31	-2.49	0.0165	CORO2B (+65605), ANP32A (+176056)
chr15	29395239	29396289	2.04	4.53	-2.48	0.0165	NDNL2 (+166269), APBA2 (+264644)
chr2	109150845	109151888	4.37	2.23	2.14	0.0165	LIMS1 (-120126), GCC2 (+86350)
chr7	75591285	75591955	3.13	-0.35	3.48	0.0165	POR (+47223), STYXL1 (+85701)
chr6	83902126	83903975	5.63	3.74	1.89	0.0165	PGM3 (+582)
chr9	89889604	89890682	3.11	4.94	-1.83	0.0165	GAS1 (-328039), DAPK1 (-222653)
chr11	62341603	62343653	5.82	3.99	1.83	0.0166	EEF1G (-1183)
chr10	134277664	134278690	2.96	4.85	-1.89	0.0166	INPP5A (-73147), PWWP2B (+67505)
chr1	56183158	56184499	3.41	5.28	-1.87	0.0166	USP24 (-503043), PPAP2B (+861412)
chr4	103422773	103423975	5.03	3.28	1.74	0.0166	NFKB1 (+888)
chr5	5569252	5569801	1.66	4.15	-2.49	0.0166	KIAA0947 (+146720), MED10 (+809180)
chr19	35617056	35618013	1.29	3.97	-2.67	0.0166	LGI4 (+8569), FXYD3 (+10369)
chr3	17782065	17785113	6.44	5.2	1.24	0.0166	TBC1D5 (-42077), SATB1 (+682476)
chr10	127094542	127098630	4.18	5.78	-1.6	0.0166	CTBP2 (-380127), EDRF1 (-311559)
chr16	70229834	70231457	4.13	5.66	-1.53	0.0167	CLEC18C (+22718), EXOSC6 (+55187)
chr2	232969290	232970758	3.28	5.13	-1.85	0.0167	ALPP (-273220), DIS3L2 (+143731)
chr4	40991670	40994019	4.46	2.37	2.08	0.0167	APBB2 (+223704), NSUN7 (+240931)
chr17	71591292	71592215	3.2	5.03	-1.83	0.0167	CDC42EP4 (-283440), SDK2 (+48474)
chr21	36073467	36076511	3.72	5.28	-1.57	0.0167	CLIC6 (+33301), RUNX1 (+346652)
chr10	4943773	4945755	4.36	1.82	2.54	0.0167	AKR1C1 (-60681), AKR1E2 (+76318)
chr7	105751382	105752797	5.64	4.18	1.46	0.0167	SYPL1 (+932)
chr3	101568350	101571455	6.78	5.32	1.46	0.0167	ZPLD1 (-583956), NFKBIZ (+1545)
chr10	112499172	112500435	3.04	4.82	-1.79	0.0167	PDCD4 (-131761), RBM20 (+95649)
chr1	85312341	85314462	5.05	6.44	-1.39	0.0168	SSX2IP (-157174), LPAR3 (+18440)
chr2	129395975	129396845	2.82	4.7	-1.88	0.0168	HS6ST1 (-320259)
chr11	115114944	115115772	2.7	4.7	-2	0.0168	CADM1 (+259775), NXPE2 (+566250)
chr1	32119173	32120128	3.11	4.93	-1.82	0.0168	PEF1 (-9163), COL16A1 (+50269)
chr12	58144826	58146272	5.4	3.79	1.62	0.0168	MARCH9 (-3332), CDK4 (+755)
chr14	93190507	93193324	4.43	2	2.42	0.0168	LGMN (+23108), RIN3 (+211798)
chr15	65009802	65011319	5.43	3.64	1.79	0.0168	OAZ2 (-15081), RBPMS2 (+57225)
chr13	34252590	34254264	5.83	4.19	1.64	0.0168	STARD13 (-393535), RFC3 (-138759)
chr3	42572690	42573924	4.09	5.58	-1.48	0.0168	SS18L2 (-50025), VIPR1 (+29192)
chr11	18547570	18548021	4.35	2.12	2.23	0.0168	TSG101 (+983)
chr5	81685001	81686075	3.26	-0.07	3.32	0.0169	ATP6AP1L (+110257), TMEM167A (+687777)
chr12	56914536	56916716	5.85	4.34	1.5	0.0169	RBMS2 (-87)
chr5	169532057	169534070	3.25	4.98	-1.73	0.0169	FOXI1 (+163)
chr16	48591801	48592779	4.51	2.44	2.07	0.017	SIAH1 (-192478), N4BP1 (+51830)
chr4	146600421	146602326	4.11	1.59	2.53	0.017	MMAA (+61959), ZNF827 (+258249)
chr14	74254000	74255188	5.82	4.5	1.31	0.017	PTGR2 (-63955), ELMSAN1 (-27593)
chr12	5127932	5128604	1.61	4.06	-2.45	0.0171	KCNA5 (-24817), KCNA1 (+109197)
chr6	109058307	109059236	3.88	1.15	2.73	0.0171	ARMC2 (-110853), FOXO3 (+176703)
chr9	109724007	109725147	5.5	4	1.5	0.0171	RAD23B (-320983), ZNF462 (+99199)
chr7	17736380	17737264	3.49	5.2	-1.72	0.0171	SNX13 (+243295), AHR (+398576)
chr1	30180656	30183855	5.51	6.72	-1.21	0.0171	PTPRU (+619228)
chr4	146445790	146446587	4.05	1.67	2.38	0.0171	MMAA (-93226), SMAD1 (+42226)
chr6	143267716	143269859	6.84	5.62	1.22	0.0171	HIVEP2 (-2450)
chr19	35596611	35598527	2.75	4.97	-2.22	0.0171	FXYD3 (-9597), HPN (+66159)
chr3	10247013	10248106	4.8	2.6	2.2	0.0171	TATDN2 (-42147), IRAK2 (+41011)
chr5	148668276	148668917	4.9	3.14	1.77	0.0171	GRPEL2 (-56396), AFAP1L1 (+17163)
chr1	113160792	113163427	7.19	6.09	1.09	0.0172	ST7L (-70), CAPZA1 (+315)
chr2	220544294	220545024	2.41	4.54	-2.13	0.0172	SLC4A3 (+52367)
chr11	86392660	86393845	3.42	5.37	-1.95	0.0172	PRSS23 (-118029), ME3 (-9575)
chr5	77995869	77997434	3.36	5.08	-1.71	0.0172	LHFPL2 (-52004), ARSB (+284956)
chr2	2664477	2666824	1.09	3.84	-2.75	0.0172	TRAPPC12 (-717806), MYT1L (-330763)
chr7	42223149	42224055	3.06	4.86	-1.8	0.0172	INHBA (-480896), GLI3 (+53010)
chr17	48796295	48797996	5.83	4.34	1.49	0.0173	LUC7L3 (+241)
chr4	178228556	178229351	2.09	4.33	-2.24	0.0173	NEIL3 (-2036)
chr7	43575934	43576559	2.2	4.33	-2.13	0.0173	STK17A (-46417), HECW1 (+424049)
chr6	3325070	3325916	5.08	2.79	2.29	0.0173	PSMG4 (+66307), SLC22A23 (+131300)
chr5	142608965	142609531	3.19	-0.3	3.49	0.0173	NR3C1 (+174006), ARHGAP26 (+459299)
chr12	58812689	58814677	4.7	5.99	-1.29	0.0173	XRCC6BP1 (+478323), LRIG3 (+500620)
chr7	42135029	42137507	3.97	5.67	-1.7	0.0173	INHBA (-393562), GLI3 (+140344)
chr14	94406288	94407458	3.51	5.2	-1.69	0.0173	PRIMA1 (-152046), ASB2 (+36264)
chr1	28115612	28117002	4.77	2.42	2.35	0.0174	PPP1R8 (-40982), STX12 (+16613)
chr8	1756609	1758336	3.86	0.59	3.26	0.0174	ARHGEF10 (-14669), CLN8 (+45545)
chr18	77299746	77301785	3.77	5.43	-1.66	0.0175	CTDP1 (-139035), NFATC1 (+140430)
chr14	90084108	90085504	5.25	3.55	1.7	0.0175	FOXN3 (+668)
chr17	18864440	18865080	3.27	5.17	-1.9	0.0175	SLC5A10 (+9282), FAM83G (+43357)
chr7	120627793	120632745	6.22	4.41	1.8	0.0175	WNT16 (-338788), CPED1 (+1538)
chr9	100819258	100820012	4.73	2.89	1.84	0.0175	NANS (+614)
chr5	127184661	127185969	1.58	4.06	-2.48	0.0175	SLC12A2 (-234143), CTXN3 (+200579)
chr11	34770523	34771974	3.43	5.11	-1.68	0.0175	EHF (+117238), APIP (+166797)
chr17	799392	800931	5.22	3.23	1.99	0.0175	GLOD4 (-114581), NXN (+82848)
chr2	20810355	20812036	5.5	3.85	1.65	0.0176	HS1BP3 (+39653), RHOB (+164361)
chr2	42586849	42588702	6.17	4.97	1.2	0.0176	COX7A2L (+8374), EML4 (+191286)
chr3	185938552	185939836	4.09	5.53	-1.45	0.0177	ETV5 (-112293), DGKG (+140832)
chr5	148663269	148665423	6.02	4.25	1.77	0.0177	GRPEL2 (-60647), AFAP1L1 (+12912)
chr10	125343595	125344585	1.01	3.86	-2.86	0.0178	GPR26 (-81781), BUB3 (+430297)
chr7	101596463	101597272	3.78	0.96	2.82	0.0178	SH2B2 (-331537), CUX1 (+137577)
chr1	28200866	28203161	4.86	2.64	2.23	0.0178	THEMIS2 (+2935), RPA2 (+39240)
chr16	70322106	70323532	5.93	4.71	1.22	0.0178	AARS (+627)
chr17	45342448	45345070	5.96	4.22	1.74	0.0178	NPEPPS (-264671), ITGB3 (+12547)
chr11	128376150	128378570	6.18	4.47	1.71	0.0179	ETS1 (+80093)
chr12	3205809	3207318	5.29	3.77	1.52	0.0179	PRMT8 (-393838), TSPAN9 (+20021)
chr5	97645644	97646556	4.51	1.67	2.84	0.018	RGMB (-458899)
chr3	64670258	64673234	6.95	5.64	1.31	0.018	PRICKLE2 (-460615), ADAMTS9 (+1930)
chr17	63051340	63052798	5.24	3.39	1.84	0.0181	GNA13 (+888)
chr3	66648208	66649813	2.45	4.69	-2.23	0.0181	KBTBD8 (-399720), LRIG1 (-97655)
chr12	107349609	107351261	5.53	4.03	1.5	0.0181	C12orf23 (+935)
chr3	186688790	186690085	5.16	3.08	2.08	0.0181	ST6GAL1 (+41164), RPL39L (+167873)
chr14	75001799	75002662	3.01	4.84	-1.83	0.0181	ISCA2 (+41808), LTBP2 (+76803)
chr20	49241855	49243284	2.03	4.4	-2.37	0.0181	PARD6B (-105511), PTPN1 (+115679)
chr1	204378534	204381121	6.88	5.69	1.19	0.0181	GOLT1A (-196608), PPP1R15B (+1091)
chr7	143189352	143190450	4.34	2.05	2.29	0.0181	ENSG00000271079 (-78993), TAS2R41 (+14935)
chr17	57442444	57444821	5.41	3.67	1.74	0.0181	DHX40 (-199253), YPEL2 (+34570)
chr6	79786864	79787223	3.24	-0.07	3.3	0.0181	PHIP (+909)
chr14	52340121	52341332	3.35	0.13	3.23	0.0181	C14orf166 (-115466), GNG2 (+13595)
chr7	157130154	157132986	5.73	4.14	1.59	0.0181	DNAJB6 (+1910)
chr12	54825652	54826174	3.75	0.85	2.9	0.0181	ITGA5 (-12669), GTSF1 (+40498)
chr6	168828104	168828942	3.01	4.88	-1.87	0.0182	DACT2 (-108121), SMOC2 (-13308)
chr9	3477996	3479203	4.64	2.64	2	0.0182	KIAA0020 (-634359), RFX3 (+47383)
chr10	70820754	70822855	5.47	3.81	1.66	0.0182	SRGN (-26069), KIAA1279 (+73318)
chr17	43522780	43526154	6.24	4.74	1.5	0.0182	ARHGAP27 (-21470), PLEKHM1 (+43643)
chr9	110349548	110350366	5.22	3.3	1.93	0.0182	KLF4 (-98030)
chr1	181057850	181060276	6.52	5.26	1.26	0.0182	CACNA1E (-393818), IER5 (+1425)
chr1	65894666	65896839	6.12	4.6	1.52	0.0182	PDE4B (-362444), LEPR (+9418)
chr21	44203519	44204649	4.46	2.33	2.13	0.0182	WDR4 (+95581), PDE9A (+130219)
chr7	32929604	32930846	5.9	4.42	1.48	0.0183	KBTBD2 (+1284), AVL9 (+395124)
chr11	13164014	13164777	2.46	4.57	-2.12	0.0183	ARNTL (-134949), TEAD1 (+397808)
chr14	95973710	95978501	6.05	4.49	1.56	0.0183	SYNE3 (-33933), GLRX5 (-24824)
chr14	75398729	75399907	4.79	2.57	2.22	0.0183	RPS6KL1 (-9313), PGF (+23169)
chr6	42750364	42752841	7.02	5.91	1.11	0.0184	RPL7L1 (-95770), TBCC (-37045)
chr12	52832593	52833545	3.07	4.82	-1.75	0.0184	KRT75 (-4760)
chr3	149330559	149331493	5.54	3.78	1.76	0.0184	WWTR1 (+90034), TM4SF4 (+139265)
chr17	62500519	62504134	7.57	6.45	1.12	0.0184	CEP95 (-379), DDX5 (+312)
chr4	7207501	7210573	4.59	5.9	-1.31	0.0184	SORCS2 (+14772), PSAPL1 (+227663)
chr19	1016870	1017442	4.32	2.24	2.07	0.0184	TMEM259 (+3961), GRIN3B (+16738)
chr10	80169268	80170048	2.08	4.54	-2.46	0.0184	ZMIZ1 (-659134), RPS24 (+376140)
chr5	56749147	56753868	5.48	6.85	-1.37	0.0184	ACTBL2 (+27128), GPBP1 (+241560)
chr1	234867710	234869259	4.41	5.82	-1.41	0.0184	IRF2BP2 (-123214), TOMM20 (+423766)
chr5	71686816	71687879	2.92	4.86	-1.93	0.0185	PTCD2 (+71154), ZNF366 (+116206)
chr17	27168705	27170147	5.41	3.87	1.54	0.0185	FAM222B (+415)
chr1	26363281	26366115	3.78	5.41	-1.63	0.0185	SLC30A2 (+7926), EXTL1 (+16427)
chr2	239509067	239510609	3.51	5.2	-1.69	0.0185	TWIST2 (-246835), ASB1 (+174373)
chr3	129776978	129778922	2.75	4.95	-2.2	0.0185	COL6A5 (-286409), TRH (+84802)
chr17	48595397	48596426	3.16	4.88	-1.72	0.0185	EPN3 (-13992), MYCBPAP (+10167)
chr8	128937780	128941085	6.39	4.92	1.47	0.0185	TMEM75 (+21158), MYC (+191103)
chr9	67292035	67293009	5.04	3.24	1.8	0.0185	FAM27E3 (+494102)
chr20	41560579	41561470	1.62	4.42	-2.79	0.0185	PTPRT (+257348)
chr7	32131179	32132321	3.25	5.13	-1.89	0.0186	PDE1C (+207191), PPP1R17 (+405421)
chr12	52303043	52304295	4.47	1.66	2.81	0.0186	ACVR1B (-41816), ACVRL1 (+2467)
chr17	65426767	65428932	4.75	2.75	2	0.0186	NOL11 (-286099), PITPNC1 (+53579)
chr4	7547893	7548343	0.84	3.67	-2.83	0.0186	PSAPL1 (-111418), AFAP1 (+393535)
chr5	140043374	140045090	5.45	4.06	1.39	0.0186	WDR55 (-29)
chr11	44600869	44601947	2.84	4.84	-2	0.0186	TSPAN18 (-184568), CD82 (+14267)
chr19	10316597	10317879	3.46	5.25	-1.78	0.0186	DNMT1 (-11483), S1PR2 (+24710)
chr6	138783346	138783783	1.11	3.88	-2.78	0.0187	HEBP2 (+58209), NHSL1 (+110112)
chr1	19922325	19924826	7.32	6.17	1.15	0.0187	MINOS1 (+92), MINOS1-NBL1 (+103)
chr2	231658130	231659821	5.08	3.31	1.76	0.0187	ITM2C (-70639), CAB39 (+81416)
chr3	194872975	194874020	4.98	3.34	1.64	0.0187	LSG1 (-480292), XXYLT1 (+118398)
chr20	57225533	57227392	6.1	4.89	1.21	0.0187	STX16-NPEPL1 (-27), STX16 (+124)
chr11	85780453	85781623	6.1	4.82	1.28	0.0187	PICALM (-1067)
chr8	37227125	37228315	2.31	4.63	-2.32	0.0187	ZNF703 (-325549), KCNU1 (+585828)
chr1	66815931	66819564	6.99	5.79	1.2	0.0187	SGIP1 (-182217), PDE4B (+559551)
chr3	51719247	51722111	6.44	4.84	1.6	0.0188	GRM2 (-20407), TEX264 (+15408)
chr10	104372531	104373909	5.24	3.31	1.93	0.0188	TRIM8 (-31033), SUFU (+109476)
chr3	54596135	54596754	2.1	4.39	-2.29	0.0188	LRTM1 (+365656), CACNA2D3 (+439752)
chr12	6360193	6360756	0.56	3.67	-3.11	0.0188	PLEKHG6 (-59624), CD9 (+51594)
chr17	38255495	38258918	7.47	6.24	1.23	0.0189	NR1D1 (-229)
chr11	69870029	69870530	1.49	3.99	-2.5	0.0189	FGF3 (-236488), ANO1 (-54128)
chr6	139644296	139647283	6.18	4.67	1.51	0.0189	TXLNB (-32514), CITED2 (+49967)
chr3	8019755	8020706	3.16	4.93	-1.77	0.0189	LMCD1 (-523162)
chr5	65221558	65223835	6.62	5.3	1.32	0.0189	ERBB2IP (+96)
chr12	89640808	89642087	3.05	-0.55	3.59	0.0189	KITLG (-667210), DUSP6 (+105600)
chr12	116869893	116870502	1.79	4.11	-2.32	0.019	MED13L (-155055), MAP1LC3B2 (-126988)
chr11	96121774	96124156	6.43	5.1	1.33	0.019	JRKL (-193)
chr4	146018349	146020674	6.88	5.6	1.28	0.019	ANAPC10 (-159), ABCE1 (+428)
chr4	186629090	186629696	4.28	1.81	2.47	0.0191	PDLIM3 (-172731), SORBS2 (+248413)
chr2	60523622	60524308	0.16	3.45	-3.29	0.0191	BCL11A (+256668)
chr1	17251712	17252349	1.98	4.45	-2.47	0.0192	CROCC (+3586), MFAP2 (+55299)
chr5	137996352	137997914	1.77	4.29	-2.52	0.0192	CTNNA1 (-91979), HSPA9 (-86000)
chr5	139247743	139250959	4.54	5.99	-1.45	0.0192	PSD2 (+73945), NRG2 (+173528)
chr6	108278036	108279449	5.55	4.02	1.53	0.0192	SEC63 (+650)
chr5	180287455	180288259	4.35	1.96	2.39	0.0192	ZFP62 (+420)
chr1	149645406	149646054	1.2	3.82	-2.62	0.0192	FCGR1A (-108516), PPIAL4C (+92727)
chr7	55620526	55621175	3.65	0.45	3.2	0.0193	VOPP1 (+19367), LANCL2 (+187710)
chr10	50007390	50007869	4.16	1.56	2.6	0.0193	WDFY4 (+89879), LRRC18 (+114647)
chr17	57517396	57518224	4.61	2.24	2.37	0.0193	DHX40 (-125076), YPEL2 (+108747)
chr3	123090511	123091939	4.03	5.55	-1.53	0.0193	ADCY5 (+77380), SEC22A (+164056)
chrX	19906075	19907189	4.4	2.35	2.06	0.0193	SH3KBP1 (-913)
chr11	85777833	85780240	6.67	5.24	1.43	0.0193	PICALM (+934)
chr4	17615225	17616914	6.41	5.27	1.14	0.0193	MED28 (-184)
chr6	167634938	167635382	1.51	4.06	-2.55	0.0193	UNC93A (-69643), GPR31 (-63343)
chr10	30203602	30204973	1.01	4.01	-3	0.0194	SVIL (-179558), KIAA1462 (+144165)
chr8	61166004	61167669	5.03	2.58	2.45	0.0194	CA8 (+27134)
chr1	172108679	172115708	6.95	5.56	1.39	0.0194	C1orf105 (-277634), DNM3 (+301573)
chr11	62521354	62521741	2.97	-0.9	3.86	0.0194	ZBTB3 (+112)
chr12	79845410	79846467	4.28	1.89	2.39	0.0195	PAWR (+238938), SYT1 (+587490)
chr15	78330307	78332455	4.96	2.78	2.18	0.0195	LINGO1 (-406549), TBC1D2B (+38613)
chr12	54169501	54170369	3.15	4.86	-1.71	0.0195	HOXC13 (-162600), CALCOCO1 (-48711)
chr2	217547448	217548792	4.23	5.75	-1.52	0.0195	IGFBP5 (+12128), IGFBP2 (+50002)
chr1	170182603	170183979	2.87	4.88	-2.01	0.0195	GORAB (-317979), METTL11B (+68149)
chr6	159462581	159463743	4.81	3.06	1.75	0.0195	RSPH3 (-41964), TAGAP (+3022)
chr7	17691697	17693728	4.5	5.93	-1.43	0.0195	SNX13 (+287404), AHR (+354467)
chr2	133735474	133737304	4.57	5.9	-1.34	0.0195	LYPD1 (-308611), NCKAP5 (+589642)
chr1	22622601	22624244	3.23	4.99	-1.76	0.0195	ZBTB40 (-154921), WNT4 (-153964)
chr5	173114989	173117450	4.99	3.17	1.82	0.0195	CPEB4 (-199063), BOD1 (-72557)
chr14	55093717	55095060	5.18	3.27	1.91	0.0195	SAMD4A (+59754), GCH1 (+275181)
chr18	3396092	3399265	4.36	5.72	-1.36	0.0195	TGIF1 (-53996), MYL12B (+135264)
chr7	2646260	2647953	4.92	3.26	1.66	0.0196	TTYH3 (-24478), IQCE (+48475)
chr2	198540429	198541072	4	1.42	2.58	0.0196	RFTN2 (-32)
chr1	25897378	25898302	2.91	4.79	-1.88	0.0196	MAN1C1 (-46119), LDLRAP1 (+27769)
chr22	40043945	40044712	2.42	4.56	-2.14	0.0196	GRAP2 (-252757), CACNA1I (+77571)
chr5	158233035	158233709	3.48	-0.04	3.52	0.0196	CLINT1 (-947221), EBF1 (+293397)
chr3	113463638	113467092	7.46	6.32	1.14	0.0196	ATP6V1A (-501), NAA50 (-244)
chr6	136424435	136424957	3.4	-0.07	3.47	0.0197	MTFR2 (+146753), PDE7B (+251862)
chr1	28099692	28100938	5.42	3.91	1.51	0.0197	STX12 (+621)
chr7	15727307	15727833	3.4	-0.26	3.67	0.0197	MEOX2 (-1133)
chr5	39359946	39362189	4.02	1.57	2.45	0.0197	FYB (-90309), C9 (+3594)
chr7	101524434	101527265	5.25	3.45	1.8	0.0197	SH2B2 (-402555), CUX1 (+66559)
chr4	146098617	146101787	6.65	5.43	1.22	0.0197	OTUD4 (+630)
chr16	49865832	49867300	5.01	3.4	1.62	0.0197	CNEP1R1 (-191755), ZNF423 (-9916)
chr9	125703280	125704372	4.95	3.22	1.72	0.0197	RABGAP1 (+538)
chr11	62309492	62312044	6.24	5.08	1.15	0.0198	AHNAK (+3539), SCGB1A1 (+124261)
chr5	118703620	118704348	4.6	2.54	2.06	0.0198	HSD17B4 (-84281), TNFAIP8 (+13975)
chr9	97690516	97691927	5.11	3.24	1.87	0.0198	C9orf3 (+169156), FANCC (+388762)
chr1	184132118	184132722	1.39	4.06	-2.67	0.0198	C1orf21 (-223772), TSEN15 (+111609)
chr3	121740490	121741480	0.56	3.69	-3.13	0.0198	ILDR1 (+66)
chr17	61920533	61921374	4.61	2.77	1.83	0.0198	SMARCD2 (-654)
chr1	157060018	157062702	5.03	6.26	-1.23	0.0198	ARHGEF11 (-46198), ETV3L (+8240)
chr15	71032746	71034317	5.68	4.18	1.49	0.0199	TLE3 (-643017), UACA (+22400)
chr18	44048645	44050591	3.54	5.18	-1.64	0.0199	LOXHD1 (+89657), RNF165 (+135431)
chr3	23986374	23986667	3.35	0.13	3.23	0.0199	NR1D2 (-230)
chr6	2581031	2582172	3.29	5.08	-1.79	0.0199	GMDS (-335676), MYLK4 (+169598)
chr13	71864664	71866718	5.93	4.45	1.48	0.0199	DACH1 (+575639)
chr11	70031192	70031831	1.51	4.09	-2.58	0.0199	FADD (-17757), ANO1 (+107104)
chr5	67191548	67192973	4.25	5.83	-1.58	0.02	CD180 (-699634), PIK3R1 (-319287)
chr2	121941741	121943354	2.41	4.68	-2.27	0.02	TFCP2L1 (+100235), GLI2 (+392563)
chr11	95060868	95062103	1.53	4.15	-2.62	0.0201	SESN3 (-97125), FAM76B (+461469)
chr1	9220876	9227283	6.65	5.19	1.46	0.0201	H6PD (-70754), GPR157 (-34851)
chr18	22393948	22395908	3.51	5.28	-1.77	0.0201	HRH4 (+354335), ZNF521 (+537188)
chr7	144531673	144534063	5.94	4.49	1.44	0.0201	TPK1 (+278)
chr20	8570286	8570813	3.67	0.64	3.03	0.0202	PLCB4 (-717897), PLCB1 (+457278)
chr11	72545741	72546850	4.72	2.81	1.91	0.0202	ATG16L2 (+20943), FCHSD2 (+307010)
chr1	23884731	23890974	7.44	6.36	1.08	0.0202	ID3 (-1568)
chr9	97628992	97631049	6.1	4.73	1.36	0.0202	C9orf3 (+107955), FANCC (+449963)
chr11	35827853	35828391	1.01	3.98	-2.97	0.0202	LDLRAD3 (-137506), TRIM44 (+143769)
chr2	62704615	62706348	5.34	3.53	1.81	0.0202	TMEM17 (+27994), B3GNT2 (+282234)
chr1	65538505	65539034	1.24	4.04	-2.8	0.0202	JAK1 (-106583), AK4 (-74743)
chr1	150736747	150738909	5.96	4.44	1.52	0.0202	CTSS (+605)
chr17	2828811	2829198	1.08	3.75	-2.66	0.0202	RAP1GAP2 (+129273), OR1D5 (+137896)
chr16	70769538	70770703	2.21	4.53	-2.32	0.0202	MTSS1L (-50152), VAC14 (+64943)
chr12	65175047	65176311	4.68	2.54	2.14	0.0202	TBC1D30 (-42673), GNS (-22452)
chr1	201888029	201889051	2.61	4.66	-2.05	0.0202	LMOD1 (+27175), SHISA4 (+30704)
chr16	57200364	57201817	3.34	0.32	3.02	0.0203	FAM192A (+18885), CPNE2 (+74572)
chr1	109698855	109703449	3.67	5.28	-1.61	0.0203	SARS (-55388), KIAA1324 (+44529)
chr8	86848555	86849562	5.76	3.78	1.98	0.0203	REXO1L1P (-273333), PSKH2 (+232867)
chr1	90273548	90274135	-0.39	3.29	-3.69	0.0203	LRRC8D (-12749), LRRC8C (+175211)
chr10	126078050	126078540	1.59	4.08	-2.48	0.0203	CHST15 (-226325), OAT (+29210)
chr8	41997181	41998990	6.64	5.48	1.16	0.0203	KAT6A (-88581), AP3M2 (-12378)
chr1	160986005	160986627	3.41	0.58	2.83	0.0204	ITLN2 (-61727), F11R (+4822)
chr15	73290968	73292269	3.61	5.22	-1.61	0.0204	ADPGK (-215493), NEO1 (-52432)
chr8	55241005	55241595	4.77	2.5	2.27	0.0204	SOX17 (-129195), MRPL15 (+193530)
chr3	193452283	193453145	0.87	3.82	-2.95	0.0204	HES1 (-401220), OPA1 (+141781)
chr8	53623993	53627908	6.88	5.84	1.04	0.0204	FAM150A (-147884), RB1CC1 (+1041)
chr10	30719690	30727175	7.52	6.27	1.25	0.0204	MAP3K8 (+567)
chrX	151149937	151151912	3.52	0.74	2.78	0.0205	GABRE (-7774), MAGEA10 (+156100)
chr3	11796348	11797283	1.18	3.98	-2.8	0.0205	VGLL4 (-111418), TAMM41 (+91577)
chr14	91020466	91021783	1.13	4.03	-2.9	0.0205	CALM1 (+157798), TTC7B (+261636)
chr22	29169073	29169844	4.87	3.06	1.81	0.0205	CCDC117 (+797)
chr3	129111023	129111525	3.5	0.6	2.9	0.0205	H1FX (-76154), EFCAB12 (+36220)
chr3	90257565	90258067	1.2	3.82	-2.62	0.0206	NONE
chr6	29629737	29630777	2	4.27	-2.27	0.0206	MOG (+5270), ZFP57 (+14674)
chr1	19390226	19395164	5.1	6.34	-1.24	0.0206	IFFO2 (-109515), UBR4 (+144075)
chr2	20832692	20834595	5.83	4.36	1.48	0.0206	HS1BP3 (+17205), RHOB (+186809)
chr1	46049243	46050307	4.82	2.9	1.92	0.0206	NASP (+43)
chr16	50776207	50777393	4.46	2.42	2.04	0.0206	CYLD (+129)
chr3	11475120	11476507	5.15	3.13	2.02	0.0206	ATG7 (+161712), VGLL4 (+209584)
chr15	63428268	63429094	4.73	2.6	2.13	0.0206	LACTB (+14682), RPS27L (+21320)
chr19	16581437	16582526	4.05	1.91	2.14	0.0206	EPS15L1 (+841)
chr14	100623240	100623810	1.75	4.18	-2.42	0.0206	DEGS2 (+2975), EVL (+91910)
chr8	67973361	67975926	7.11	5.9	1.22	0.0206	CSPP1 (-1959), COPS5 (-92)
chr19	33865067	33866570	5.53	3.7	1.83	0.0206	CEBPG (+1583), PEPD (+146881)
chr12	12656946	12659916	5.54	3.82	1.72	0.0206	DUSP16 (+56886), LOH12CR1 (+148376)
chr1	26881189	26881882	1.83	4.3	-2.48	0.0206	ARID1A (-140988), RPS6KA1 (+9193)
chr11	43941137	43942350	4.45	1.73	2.73	0.0206	ACCSL (-127787), ALKBH3 (+39355)
chr11	8751617	8752770	3.66	5.24	-1.58	0.0207	RPL27A (+48236), ST5 (+180304)
chr9	139434421	139435316	5.39	3.55	1.85	0.0207	SEC16A (-62728), NOTCH1 (+5445)
chr2	216865344	216874183	5.84	7.07	-1.23	0.0207	FN1 (-568869), MREG (+8582)
chr2	102764619	102767976	5.93	4.29	1.64	0.0207	IL1RL2 (-37135), IL1R1 (+7052)
chr1	149230632	149231325	2.68	4.69	-2.02	0.0208	HIST2H3PS2 (+169563), NBPF16 (+491536)
chr22	44419243	44420136	4.74	2.39	2.35	0.0208	PARVG (-157080), PARVB (+24599)
chr10	124310455	124311245	0.45	3.58	-3.13	0.0208	DMBT1 (-9331), HTRA1 (+89809)
chr17	40515204	40516299	4.96	3.29	1.67	0.0208	STAT3 (+24834), STAT5A (+76187)
chr1	50193618	50195240	2.9	-0.9	3.8	0.0208	BEND5 (-951839), AGBL4 (+295156)
chr19	17200920	17202235	4.4	2	2.41	0.0208	USE1 (-124590), MYO9B (+14987)
chr10	64676116	64677527	3.42	5.2	-1.78	0.0209	NRBF2 (-216228), EGR2 (-100707)
chr2	61897132	61899300	6.01	4.43	1.58	0.0209	XPO1 (-132798), FAM161A (+182972)
chr10	97572771	97574848	5.07	3.3	1.76	0.0209	CCNJ (-229530), ENTPD1 (+58401)
chr10	108365046	108367636	3.27	0.15	3.12	0.0209	SORCS1 (+557943)
chr22	27608138	27610313	3.08	-0.9	3.98	0.0209	MN1 (+588260), CRYBA4 (+591298)
chr22	38430970	38434684	4.78	6.14	-1.37	0.0209	SOX10 (-52283), PICK1 (-20380)
chr19	41814780	41817187	6.02	4.6	1.42	0.0209	CCDC97 (-110)
chr16	30669575	30670833	6.11	4.86	1.26	0.0209	SRCAP (-40258), PRR14 (+7693)
chr3	112996665	112999389	4.78	6.1	-1.32	0.0209	BOC (+67698), WDR52 (+162334)
chr8	13370606	13374063	4.11	1.49	2.62	0.0211	DLC1 (+60)
chr8	17521245	17521607	3.78	1.3	2.48	0.0211	PDGFRL (+87484), MTUS1 (+136751)
chr15	65103585	65104571	0.73	3.73	-3	0.0211	RBPMS2 (-36292), PIF1 (+13789)
chr11	119560373	119561347	3.38	5.11	-1.73	0.0212	THY1 (-266022), PVRL1 (+38934)
chr10	73609855	73611761	6.04	4.79	1.24	0.0212	PSAP (+318)
chr17	56063762	56065654	5.77	4.24	1.53	0.0212	VEZF1 (+805)
chr12	5331480	5332423	1.77	4.29	-2.52	0.0212	NTF3 (-209327), KCNA5 (+178867)
chr15	35279100	35281390	6.55	5.45	1.09	0.0213	ZNF770 (+243)
chr6	42714349	42715847	6.07	4.57	1.51	0.0213	TBCC (-540)
chr10	112587847	112589226	3.46	5.3	-1.84	0.0213	PDCD4 (-43028), RBM20 (+184382)
chr12	92537035	92539662	6.55	5.22	1.33	0.0213	DCN (-961449), BTG1 (+1324)
chr1	110879985	110881852	6.54	5.34	1.19	0.0213	RBM15 (-209)
chr6	157725860	157727266	5.25	3.45	1.8	0.0213	TMEM242 (+18070), ARID1B (+627500)
chr5	108745746	108747375	6.24	5.03	1.2	0.0213	PJA2 (-866)
chr5	43039442	43040540	4.87	3.06	1.82	0.0213	SEPP1 (-227810), ANXA2R (+3281)
chr5	76084939	76088275	5.9	4.12	1.78	0.0214	F2RL1 (-28195), F2R (+74739)
chr11	8781197	8782026	2.75	4.66	-1.9	0.0214	RPL27A (+77654), ST5 (+150886)
chr2	37193968	37194633	4.9	2.95	1.95	0.0214	STRN (-686)
chr8	20150113	20151034	2.87	4.72	-1.85	0.0214	LZTS1 (+10900), ATP6V1B2 (+95696)
chr14	77562843	77564494	6.32	5	1.32	0.0214	ENSG00000259164 (-985), CIPC (-771)
chr14	31730675	31732941	5.01	3.14	1.87	0.0214	HECTD1 (-55119), ENSG00000203546 (+194805)
chr7	33853755	33854625	3.94	1.08	2.87	0.0214	BMPER (-90333), BBS9 (+685046)
chr11	61196464	61198335	5.7	4.17	1.54	0.0215	SDHAF2 (-145), ENSG00000256591 (-128), CPSF7 (-17)
chr5	9016170	9016910	2.31	4.58	-2.27	0.0215	SEMA5A (+529647)
chr10	120992343	120992879	4.6	2.5	2.1	0.0215	GRK5 (+25510), RGS10 (+309609)
chr4	122084266	122085487	3.46	0.47	2.99	0.0215	NDNF (-91204), TNIP3 (+63744)
chr21	47317142	47320478	2.2	4.73	-2.53	0.0215	COL6A1 (-82841), PCBP3 (+255202)
chr17	45301641	45303902	6.1	4.74	1.36	0.0215	ITGB3 (-28440), MYL4 (+16344)
chr5	96142612	96144776	7.06	5.87	1.19	0.0215	ERAP1 (+109)
chr12	80327503	80329885	6.77	5.52	1.26	0.0215	PPP1R12A (+284)
chr17	45147787	45149190	4.87	3.08	1.79	0.0215	RPRML (-91875), CDC27 (+118053)
chr17	62097298	62098463	5.49	3.99	1.49	0.0215	ICAM2 (+113)
chr17	67219676	67220777	3.36	0.34	3.02	0.0215	ABCA6 (-82212), ABCA10 (+20760)
chr14	65624714	65625568	2.65	4.83	-2.18	0.0215	FUT8 (-252169), MAX (-55953)
chr15	45453765	45455426	4.29	5.66	-1.37	0.0215	DUOX1 (+32465), SHF (+38777)
chr1	21830144	21830842	3.2	4.93	-1.73	0.0215	ALPL (-5372), NBPF3 (+63862)
chr1	12752453	12753989	0.53	3.52	-2.99	0.0216	AADACL3 (-22925), AADACL4 (+48655)
chr2	204449083	204449733	3.19	-0.04	3.23	0.0216	CD28 (-121863), RAPH1 (-49275)
chr2	86130266	86133191	4.68	6.02	-1.34	0.0216	ST3GAL5 (-15592), POLR1A (+201549)
chr3	12901189	12902261	4.02	1.12	2.9	0.0216	RPL32 (-18638), IQSEC1 (+107443)
chr5	137944376	137947592	5.27	6.43	-1.16	0.0216	CTNNA1 (-143128), HSPA9 (-34851)
chr12	58781260	58782736	3.72	5.24	-1.52	0.0216	XRCC6BP1 (+446638), LRIG3 (+532305)
chr2	54798296	54801719	6.41	4.91	1.5	0.0216	EML6 (-151671), SPTBN1 (+116586)
chr2	36788253	36792252	6.2	4.55	1.65	0.0216	FEZ2 (+35081), CRIM1 (+207184)
chr17	57476506	57478457	4.68	2.38	2.3	0.0216	DHX40 (-165404), YPEL2 (+68419)
chr17	4299120	4300041	2.24	4.59	-2.35	0.0216	SPNS3 (-37402), UBE2G1 (-29804)
chr14	58893086	58895116	6.2	4.82	1.38	0.0216	KIAA0586 (-2), TIMM9 (+231)
chr19	19029032	19030349	5.92	4.71	1.22	0.0216	DDX49 (-793), COPE (+515)
chr12	109594919	109596083	4.33	1.91	2.42	0.0217	ACACB (+41101), FOXN4 (+151524)
chr6	160114471	160117579	6.63	5.14	1.49	0.0217	SOD2 (-1665)
chr3	8803321	8804007	2.48	4.5	-2.02	0.0217	OXTR (+7639), CAV3 (+28178)
chr19	11554065	11556092	4.86	6.14	-1.28	0.0218	PRKCSH (+8810), ELAVL3 (+36769)
chr18	45610923	45613013	3.02	4.84	-1.82	0.0218	SMAD2 (-154456), ZBTB7C (+79969)
chr2	70519493	70521731	6.57	5.4	1.17	0.0218	SNRPG (+291)
chr4	106780659	106782026	3.35	0.28	3.07	0.0218	INTS12 (-151078), NPNT (-35255)
chr19	4389546	4392030	6.08	4.73	1.35	0.0218	SH3GL1 (+9756), MPND (+47264)
chrX	23453067	23453570	-0.39	3.26	-3.65	0.0218	PRDX4 (-232244), PTCHD1 (+101186)
chr11	35589471	35590874	4.49	6.02	-1.53	0.0218	FJX1 (-49562), PAMR1 (-43002)
chr9	101628876	101630582	4.66	2.24	2.41	0.0218	COL15A1 (-76192), GALNT12 (+59748)
chr5	73656196	73657451	3.17	4.98	-1.81	0.0218	ENC1 (+280425), ARHGEF28 (+734841)
chr3	101787557	101788498	2.99	-0.9	3.88	0.0219	ZPLD1 (-365831), NFKBIZ (+219670)
chr10	75672622	75673826	2.71	4.91	-2.2	0.0219	VCL (-84648), PLAU (+2309)
chr6	44622856	44624093	2.33	4.55	-2.23	0.0219	RUNX2 (-672631), CDC5L (+268213)
chr11	14540563	14542671	6.76	5.62	1.15	0.022	ENSG00000256206 (+273)
chr11	69854858	69855485	2.23	4.3	-2.07	0.022	FGF3 (-221380), ANO1 (-69236)
chr5	66123849	66126584	6.12	4.54	1.57	0.022	MAST4 (+233028), CD180 (+367410)
chr9	34458835	34459438	2.4	4.49	-2.1	0.0221	DNAI1 (+304)
chr1	210432117	210432513	1.35	3.84	-2.49	0.0221	HHAT (-69935), SERTAD4 (+26171)
chr3	39187574	39190157	5.93	4.54	1.39	0.0221	GORASP1 (-39012), CSRNP1 (+6200)
chr21	44807924	44808864	3.38	5.03	-1.64	0.0221	SIK1 (+38614), CRYAA (+219276)
chr8	131449878	131451226	4.76	3.07	1.7	0.0221	ASAP1 (-36335), ADCY8 (+604120)
chr10	95050316	95051106	1.89	4.32	-2.43	0.0221	MYOF (+191240), CYP26A1 (+217064)
chr14	58710452	58712688	6.89	5.75	1.14	0.0221	PSMA3 (+21)
chr5	142305626	142306452	3.81	1.16	2.65	0.0221	ARHGAP26 (+156090), NR3C1 (+477215)
chr11	18548080	18549617	6.33	5.12	1.21	0.0222	TSG101 (-70)
chr7	130920058	130921297	5.07	3.35	1.73	0.0222	KLF14 (-501790), MKLN1 (-91941)
chrX	64924554	64927190	6.19	5.09	1.09	0.0222	MSN (+38335), VSIG4 (+334077)
chr15	43958960	43959561	1.16	3.85	-2.69	0.0222	CKMT1A (-26464), CATSPER2 (-18237)
chr2	31620218	31622806	4.41	6.09	-1.67	0.0222	XDH (+16069), EHD3 (+164309)
chr12	96794462	96794985	4.5	2.51	1.98	0.0222	CDK17 (-386)
chr10	103910632	103913268	6.39	5.11	1.29	0.0223	NOLC1 (+17)
chr12	25537491	25540447	7.52	6.52	1	0.0223	KRAS (-135232), IFLTD1 (+167248)
chr4	4862243	4863624	4.94	2.65	2.29	0.0223	MSX1 (+1541), CYTL1 (+158265)
chr19	46711022	46716248	4.96	6.12	-1.16	0.0223	IGFL1 (-19374), IGFL2 (+62596)
chr7	100752110	100753316	5.85	4.28	1.57	0.0223	SERPINE1 (-17657), TRIM56 (+23993)
chr20	350305	354977	6.9	5.61	1.29	0.0223	TRIB3 (-8620), NRSN2 (+24973)
chr15	56261383	56262655	1.59	4.05	-2.46	0.0223	NEDD4 (-52690), RFX7 (+273464)
chr1	115725708	115728306	4.15	5.56	-1.41	0.0223	TSPAN2 (-94922), NGF (+153850)
chr9	130596368	130601995	7.36	6	1.36	0.0223	ENG (+17853), FPGS (+34028)
chr18	53461618	53462804	4.38	2.49	1.89	0.0223	TCF4 (-159026), TXNL1 (+843665)
chr12	93518063	93518867	2.48	4.53	-2.04	0.0223	NUDT4 (-253194), EEA1 (-195358)
chr9	80417738	80418345	3.17	-0.07	3.24	0.0224	GNA14 (-154819), GNAQ (+228332)
chr6	128839870	128841757	6.52	5.31	1.21	0.0224	PTPRK (+914)
chr6	150454891	150455672	0.38	3.57	-3.2	0.0224	ULBP3 (-65051), PPP1R14C (-8930)
chr5	32585058	32586819	5.57	4.21	1.36	0.0224	SUB1 (+334)
chr8	119045747	119046230	1.81	4.08	-2.26	0.0224	EXT1 (+78103), MED30 (+513037)
chr14	29059892	29060263	0.95	3.67	-2.72	0.0224	FOXG1 (-174972)
chr1	246171350	246172362	3.05	4.86	-1.81	0.0225	SMYD3 (+498663), KIF26B (+853569)
chr2	61764699	61766820	6.39	5.25	1.14	0.0225	XPO1 (-342)
chr6	52386470	52388439	5.3	3.58	1.72	0.0225	TRAM2 (+54258), EFHC1 (+102349)
chr14	68951373	68952201	3	4.8	-1.8	0.0225	ZFP36L1 (+308170), RAD51B (+665262)
chr14	34407172	34408422	4.21	1.79	2.42	0.0225	EGLN3 (+12490), NPAS3 (+999274)
chr11	65184004	65188674	8.42	7.41	1.01	0.0225	SCYL1 (-106209), FRMD8 (+32269)
chr2	54013246	54015184	6.1	4.83	1.28	0.0226	ERLEC1 (-2)
chr1	5555021	5555622	1.47	4.06	-2.6	0.0226	NPHP4 (+497209), AJAP1 (+840217)
chr4	77752266	77753484	5.71	4.28	1.42	0.0226	SEPT11 (-117981), SHROOM3 (+396622)
chr9	112673485	112675838	6.52	5.07	1.44	0.0226	PALM2 (+131943), TXN (+344258)
chr12	56959141	56960419	4.98	2.69	2.3	0.0226	RBMS2 (+44067), BAZ2A (+70383)
chr21	33393583	33394153	1.11	3.8	-2.69	0.0226	HUNK (+148240), MIS18A (+257512)
chr12	69005141	69007463	6.68	5.56	1.12	0.0226	NUP107 (-74212), RAP1B (+1683)
chr2	238025980	238026576	3.08	-0.11	3.2	0.0226	COPS8 (+32323), COL6A3 (+296740)
chr4	154015530	154017213	4.16	5.61	-1.45	0.0227	TRIM2 (-109246), ARFIP1 (+315283)
chr16	87551666	87552246	3.88	1.27	2.61	0.0227	JPH3 (-84555), ZCCHC14 (-26305)
chr1	95019493	95020601	3.77	5.42	-1.64	0.0227	SLC44A3 (-265859), F3 (-12691)
chr5	78066070	78068834	5.1	2.96	2.14	0.0227	LHFPL2 (-122804), ARSB (+214156)
chr20	57883562	57884282	2.32	4.46	-2.14	0.0227	PHACTR3 (-295681), EDN3 (+8440)
chr15	91356733	91357943	2.74	4.62	-1.87	0.0227	FURIN (-54484), BLM (+96780)
chr10	99185157	99185648	4.13	1.57	2.56	0.0227	PGAM1 (-514)
chr19	7183148	7184032	4.48	2.47	2.01	0.0227	INSR (+110455), ZNF557 (+114119)
chr7	158876893	158877468	1.13	3.93	-2.8	0.0227	VIPR2 (+60468), WDR60 (+227912)
chr2	86669135	86669868	5.04	3.44	1.6	0.0227	KDM3A (+1578), RNF103 (+181476)
chr4	153922316	153923068	1.16	3.83	-2.67	0.0227	TRIM2 (-202926), ARFIP1 (+221603)
chr12	76664139	76664525	0.73	3.68	-2.96	0.0227	NAP1L1 (-185519), BBS10 (+77890)
chr5	172737449	172738656	4.23	5.58	-1.34	0.0228	NKX2-5 (-75693), STC2 (+18453)
chr1	115768729	115769248	1.89	4.14	-2.25	0.0228	TSPAN2 (-136904), NGF (+111868)
chr16	67707909	67709283	5.05	3.17	1.88	0.0228	ENKD1 (-7929), GFOD2 (+44728)
chr21	36513650	36514458	2.3	4.43	-2.13	0.0228	RUNX1 (-92413), SETD4 (+918505)
chr12	18629464	18630790	1.83	4.25	-2.43	0.0228	PIK3C2G (+215653), PLCZ1 (+260864)
chr11	35379123	35380095	2.94	-0.9	3.84	0.0228	SLC1A2 (+61187), CD44 (+218881)
chr6	143716954	143718596	3.68	5.38	-1.7	0.0229	ADAT2 (+54035), AIG1 (+335762)
chr11	63973745	63975138	4.58	2.71	1.87	0.0229	FERMT3 (+236)
chr22	35965366	35966506	1.73	4.17	-2.44	0.0229	RASD2 (+29021), MB (+47567)
chr16	69165506	69166147	4.56	2.57	1.99	0.0229	CIRH1A (-591), CHTF8 (+646)
chr11	63975276	63976958	4.56	2.49	2.06	0.0229	FERMT3 (+1911), TRPT1 (+17609)
chr7	37290642	37291235	3.83	1.15	2.68	0.0229	AOAH (-526786), ELMO1 (+197913)
chr15	78366292	78369908	5.55	4.04	1.52	0.0229	LINGO1 (-443268), TBC1D2B (+1894)
chr2	160567918	160570644	6.57	5.42	1.15	0.0229	MARCH7 (+271)
chr17	16188526	16191386	6.32	4.7	1.62	0.0229	CENPV (+66857), PIGL (+69432)
chr5	74861362	74862791	5.3	3.7	1.59	0.0229	COL4A3BP (-54114), ANKDD1B (-45207)
chr5	139274608	139275224	2.49	4.46	-1.97	0.0229	PSD2 (+99510), NRG2 (+147963)
chr8	17462764	17464011	5.19	3.34	1.84	0.023	PDGFRL (+29446), MTUS1 (+194789)
chr16	80265571	80265966	1.7	4.01	-2.32	0.023	MAF (-631158), DYNLRB2 (-309085)
chr1	226189023	226191199	5.99	4.41	1.58	0.023	SDE2 (-3079)
chr8	90741679	90743187	5.89	4.33	1.56	0.023	RIPK2 (-27542)
chr1	167793376	167794277	2.88	4.71	-1.83	0.023	ADCY10 (+89513), MPZL1 (+102640)
chr8	29026690	29028825	5.1	3.01	2.09	0.023	KIF13B (+92832), HMBOX1 (+279837)
chr17	76533399	76535639	3.98	5.4	-1.42	0.023	DNAH17 (+38957), PGS1 (+159798)
chr1	40393556	40394237	1.5	4.07	-2.57	0.023	MFSD2A (-26925), MYCL (-26212)
chr16	2878954	2881933	3.28	5.07	-1.8	0.0231	ZG16B (+274)
chr12	76650525	76651070	1.5	4.04	-2.53	0.0231	NAP1L1 (-171985), BBS10 (+91424)
chr17	71355588	71356761	1.82	4.16	-2.34	0.0231	CDC42EP4 (-47861), SDK2 (+284053)
chr1	155106414	155108672	6.48	5.26	1.22	0.0232	SLC50A1 (-783)
chr1	228268866	228272888	6.83	5.66	1.17	0.0232	ARF1 (+26)
chr9	33818452	33819238	4.69	2.79	1.9	0.0232	UBE2R2 (+1280), UBAP2 (+230054)
chr19	45542157	45543142	5	3.39	1.61	0.0232	CLASRP (+352)
chr2	220548750	220549377	1.24	4.08	-2.83	0.0232	SLC4A3 (+56772)
chr14	94982430	94984448	4.14	5.63	-1.49	0.0232	SERPINA12 (+742)
chr7	101595359	101596365	3.67	0.98	2.68	0.0232	SH2B2 (-332543), CUX1 (+136571)
chr9	27517532	27518187	1.77	4.22	-2.45	0.0232	EQTN (-220723), IFNK (-6452)
chr5	134180639	134182903	6.43	5.27	1.16	0.0232	C5orf24 (+93)
chr7	107952291	107952931	4.87	2.81	2.06	0.0232	LAMB4 (-181810), NRCAM (+144215)
chr16	17438599	17439453	0.7	3.56	-2.87	0.0233	XYLT1 (+125712), NPIPA7 (+966114)
chr12	58735961	58736679	3.79	1.08	2.71	0.0233	XRCC6BP1 (+400960), LRIG3 (+577983)
chr5	32531888	32533195	4.37	1.98	2.39	0.0234	ZFR (-87675), SUB1 (-53063)
chr5	141215099	141216015	5.12	3.23	1.89	0.0235	ARAP3 (-153769), PCDH1 (+42418)
chr2	69164052	69165543	4.94	6.17	-1.23	0.0235	BMP10 (-66149), GKN2 (+15304)
chr8	106330678	106331084	3.2	-0.04	3.24	0.0235	ZFPM2 (-39)
chr18	55806892	55808772	2.37	4.41	-2.05	0.0235	NEDD4L (+96222), ALPK2 (+488357)
chr10	6205773	6207340	5.75	4.46	1.28	0.0235	PFKFB3 (-38337), RBM17 (+75248)
chr3	14902108	14903760	4.74	2.98	1.75	0.0235	NR2C2 (-86302), FGD5 (+42465)
chr21	19110467	19111818	2.85	-0.9	3.75	0.0235	BTG3 (-125981), C21orf91 (+80560)
chr2	238403845	238407898	4.87	2.65	2.22	0.0235	PRLH (-69345), MLPH (+10061)
chr2	119936619	119939346	3.88	5.4	-1.52	0.0235	STEAP3 (-43424), C1QL2 (-21518)
chr17	79883926	79885360	5.04	3.23	1.81	0.0236	MAFG (+947)
chr1	201348962	201349899	0.56	3.78	-3.22	0.0236	TNNT2 (-2541)
chr14	61821381	61824758	6.42	3.31	3.11	0.0236	HIF1A (-341270), PRKCH (+34635)
chr2	238028241	238029657	3.31	0.13	3.18	0.0236	COPS8 (+34994), COL6A3 (+294069)
chr3	136537276	136539366	6.34	4.84	1.5	0.0236	SLC35G2 (+460)
chr10	106096396	106100200	7.37	6.12	1.25	0.0236	ITPRIP (-4635)
chr20	24007164	24007876	5.34	1.23	4.11	0.0237	SYNDIG1 (-442315), GGTLC1 (-38104)
chr7	44416914	44417518	2.15	4.35	-2.2	0.0237	CAMK2B (-52119), NUDCD3 (+113263)
chr22	21597696	21601235	4.04	5.53	-1.49	0.0237	RIMBP3B (-138197), GGT2 (-17540)
chr7	39631353	39633199	5.53	1.97	3.57	0.0237	RALA (-30806), YAE1D1 (+26301)
chr14	50086226	50088900	6.48	5.3	1.19	0.0238	RPL36AL (-160), MGAT2 (+74)
chr5	56739230	56740048	-0.39	3.31	-3.7	0.0239	ACTBL2 (+38997), GPBP1 (+229691)
chr17	53860556	53861383	4.14	1.03	3.1	0.0239	NOG (-810090), PCTP (+32630)
chr5	55288146	55292007	7.24	6.08	1.17	0.0239	IL6ST (+744)
chr16	30634356	30636112	3	4.83	-1.83	0.0239	PRR14 (-27277), ZNF689 (-13534)
chr15	76489074	76491437	4.27	5.66	-1.4	0.0239	ETFA (+113554), C15orf27 (+138078)
chr2	158038681	158039266	3.36	0.52	2.85	0.024	GALNT5 (-75136), GPD2 (+747021)
chr12	90341340	90342056	4.75	2.88	1.87	0.024	ATP2B1 (-239090)
chr2	69023789	69025226	4.15	5.54	-1.38	0.024	ARHGAP25 (+62541), BMP10 (+74141)
chr3	23200880	23201492	4.24	1.84	2.4	0.0241	UBE2E2 (-43598)
chr12	116741171	116741717	0.38	3.5	-3.12	0.0241	MAP1LC3B2 (-255742), MED13L (-26301)
chr2	99951911	99955036	6.57	5.44	1.14	0.0241	TXNDC9 (-549), EIF5B (-342)
chr7	25770512	25771826	3.65	5.25	-1.6	0.0241	NPVF (-503064), NFE2L3 (-420691)
chr10	130876658	130877535	2.36	4.43	-2.07	0.0241	MKI67 (-952448), MGMT (-388351)
chr11	92359246	92360462	3.53	5.25	-1.72	0.0241	MTNR1B (-343032), FAT3 (+274592)
chr3	149033682	149034650	3.82	1.26	2.57	0.0241	CP (-94324), TM4SF18 (+17382)
chr4	54373254	54374976	4.85	3.06	1.79	0.0241	LNX1 (+83668), FIP1L1 (+130303)
chr3	171676780	171677779	3.35	5.06	-1.71	0.0241	FNDC3B (-81064), TMEM212 (+116141)
chr8	29437942	29439583	4.09	5.46	-1.37	0.0241	DUSP4 (-230578), TMEM66 (+501960)
chr4	74599025	74600937	5.71	3.94	1.77	0.0241	RASSF6 (-113633), IL8 (-6242)
chr8	20131766	20132318	1.45	4.12	-2.67	0.0241	LZTS1 (+29432), ATP6V1B2 (+77164)
chr2	238306275	238308955	3.53	1	2.54	0.0242	COL6A3 (+15403), COPS8 (+313660)
chr4	151177184	151178200	2.9	4.78	-1.89	0.0242	MAB21L2 (-325385), DCLK2 (+177512)
chr3	177076631	177079113	6.61	5.29	1.31	0.0242	TBL1XR1 (-163606)
chr14	52591376	52592938	4.65	2.67	1.97	0.0242	PTGDR (-142274), NID2 (-56445)
chr16	75342775	75343397	1.13	4.05	-2.92	0.0242	BCAR1 (-43181), CFDP1 (+124297)
chr20	5589307	5591633	6	4.77	1.23	0.0242	PROKR2 (-293092), GPCPD1 (+1202)
chr1	61566971	61568711	5.49	3.68	1.81	0.0242	NFIA (+20307), TM2D1 (+623254)
chr15	68606040	68606740	3.3	4.94	-1.65	0.0242	FEM1B (+36249), ITGA11 (+118102)
chr6	51252505	51253008	1.06	3.89	-2.83	0.0242	TFAP2B (+466321), PKHD1 (+699666)
chr9	140120097	140122221	2.61	4.82	-2.21	0.0242	SLC34A3 (-4050), RNF224 (-859)
chr17	39690845	39697266	5.37	6.52	-1.15	0.0242	KRT19 (-9496), KRT9 (+34254)
chr11	70005996	70008668	5.31	6.57	-1.26	0.0242	FADD (-41937), ANO1 (+82924)
chr3	73143707	73144467	1.98	4.21	-2.23	0.0242	PPP4R2 (+98151), PDZRN3 (+530004)
chr9	130678108	130678689	3.76	1.44	2.32	0.0242	ST6GALNAC4 (+906)
chr4	74682702	74683676	-0.39	3.26	-3.65	0.0242	CXCL6 (-19025), IL8 (+76966)
chr2	222298777	222299925	3.03	-0.9	3.93	0.0242	EPHA4 (+137659)
chr13	80168120	80168839	2.08	4.33	-2.25	0.0243	NDFIP2 (+113193), SPRY2 (+745314)
chr10	73905414	73906781	3.95	5.43	-1.48	0.0243	ANAPC16 (-69708), SPOCK2 (-57567)
chr15	39830846	39831560	1.8	4.22	-2.42	0.0243	RASGRP1 (-974196), THBS1 (-42091)
chr2	55988355	55990920	5.47	6.68	-1.21	0.0243	PNPT1 (-68593), EFEMP1 (+161636)
chr10	64220716	64221212	0.53	3.48	-2.95	0.0243	ADO (-343552), ZNF365 (+87013)
chr17	38477655	38484025	8.18	7.05	1.13	0.0243	RARA (+15394), GJD3 (+39227)
chr2	28498004	28498775	5.11	3.24	1.87	0.0243	RBKS (-384425), FOSL2 (-117335)
chr17	17444644	17445234	1.74	4.1	-2.35	0.0243	RASD1 (-45232), PEMT (+50075)
chr2	232504417	232509413	7.63	6.47	1.15	0.0243	PTMA (-66311), C2orf57 (+49340)
chr15	74343955	74345265	2.29	4.33	-2.04	0.0243	GOLGA6A (+30281), PML (+57552)
chr20	30072881	30074733	3.85	1.25	2.61	0.0243	HM13 (-28424), REM1 (+10711)
chr9	110429230	110430671	4.24	1.77	2.46	0.0244	KLF4 (-178024)
chr8	95302005	95302797	3.13	4.81	-1.68	0.0244	GEM (-27828), FSBP (+146769)
chr6	167821517	167823048	0.38	3.47	-3.09	0.0244	TCP10 (-24329), C6orf123 (+375256)
chr10	6771426	6773044	4.18	5.6	-1.42	0.0244	PRKCQ (-149972), SFMBT2 (+679068)
chr16	4909100	4910931	5.19	3.47	1.72	0.0244	UBN1 (+7800), PPL (+77120)
chr4	3112489	3113703	4.68	2.72	1.96	0.0244	RGS12 (-202778), HTT (+36688)
chr12	125073194	125073687	3.85	1.04	2.8	0.0244	NCOR2 (-93643), SCARB1 (+274952)
chr11	34283595	34287093	4.13	5.57	-1.44	0.0245	ABTB2 (+94211), NAT10 (+158195)
chr13	41555372	41556822	5.98	2.98	3.01	0.0245	ELF1 (+37353), SLC25A15 (+192464)
chr8	29360876	29362616	4.67	5.88	-1.2	0.0245	DUSP4 (-153561), TMEM66 (+578977)
chr17	46647200	46652951	6.38	3.77	2.61	0.0245	HOXB3 (-18792), HOXB4 (+7397)
chr14	100143295	100144539	-0.39	3.19	-3.58	0.0245	CYP46A1 (-6734), HHIPL1 (+32470)
chr1	23157722	23159353	2.19	4.4	-2.2	0.0245	KDM1A (-187448), EPHB2 (+121075)
chr15	78348109	78353534	5.89	4.24	1.65	0.0245	LINGO1 (-425990), TBC1D2B (+19172)
chr11	94425398	94425827	0.89	3.58	-2.69	0.0246	AMOTL1 (-75924), PIWIL4 (+125139)
chr10	80725029	80726962	4.25	5.57	-1.32	0.0246	ZMIZ1 (-102796), RPS24 (+932478)
chr9	4678388	4680907	7.09	5.78	1.31	0.0246	CDC37L1 (+82)
chr3	196378115	196378945	4.32	1.9	2.43	0.0246	NRROS (+11973), CEP19 (+60634)
chr18	6545248	6546450	2.62	4.61	-1.99	0.0246	ARHGAP28 (-288625), L3MBTL4 (-130939)
chr15	101307898	101308802	2.03	4.15	-2.12	0.0246	ALDH1A3 (-111231), ASB7 (+165611)
chr4	56813476	56816330	7.44	6.15	1.29	0.0246	CEP135 (-244)
chr11	71553287	71554485	3.16	4.92	-1.76	0.0246	DEFB108B (+9640), ENSG00000254469 (+85755)
chr1	93644562	93646718	6.71	5.62	1.1	0.0246	TMED5 (+645)
chr20	55677325	55678261	2.65	4.75	-2.09	0.0246	BMP7 (+163891), TFAP2C (+473435)
chr12	110164282	110165558	3.39	5.12	-1.73	0.0247	MMAB (-153241), TRPV4 (+87776)
chr5	1998216	1998978	3.12	4.86	-1.74	0.0247	IRX4 (-111265), IRX2 (+753179)
chr17	4004365	4005905	5.29	3.4	1.89	0.0247	ATP2A3 (-137550), ZZEF1 (+41179)
chr17	40587804	40588512	3.82	0.95	2.88	0.0247	ATP6V0A1 (-22740), PTRF (-12623)
chr10	27442461	27445701	7.42	6.29	1.12	0.0247	YME1L1 (-793), MASTL (-218)
chr2	177357365	177358928	4.56	2.58	1.98	0.0247	HNRNPA3 (-719144), MTX2 (+224000)
chr19	4811888	4813856	5.56	4	1.56	0.0248	TICAM1 (+18844), FEM1A (+21144)
chr15	69939427	69939845	0.97	3.64	-2.67	0.0248	RPLP1 (+194513), TLE3 (+450879)
chr3	51717559	51718961	4.96	2.83	2.13	0.0248	GRM2 (-22826), TEX264 (+12989)
chr16	48646187	48647698	5.38	3.62	1.77	0.0248	N4BP1 (-2823)
chr1	150600320	150603262	5.91	4.44	1.47	0.0248	ENSA (+261)
chr9	139944353	139944853	0.56	3.58	-3.02	0.0248	NPDC1 (-3948)
chr2	239601903	239604030	2.08	4.23	-2.15	0.0248	TWIST2 (-153706), ASB1 (+267502)
chr1	21835036	21835680	1.15	3.83	-2.67	0.0249	ALPL (-507)
chr13	40487302	40489198	4.04	5.5	-1.47	0.0249	COG6 (+258436), FOXO1 (+752484)
chr16	71560420	71561008	2.08	4.31	-2.24	0.025	CHST4 (+1578), TAT (+50319)
chr17	73662526	73664635	6.3	5.13	1.16	0.025	RECQL5 (-312), SAP30BP (+385)
chr4	1546926	1547863	4.91	2.74	2.17	0.025	NKX1-1 (-147276), FAM53A (+138593)
chr6	151365090	151367088	6.19	4.65	1.54	0.025	AKAP12 (-195045), MTHFD1L (+179404)
chr22	29426827	29429663	6.72	5.54	1.19	0.025	KREMEN1 (-40861), ZNRF3 (+148665)
chr4	102121346	102121818	3.86	1.36	2.5	0.025	EMCN (-682332), PPP3CA (+147055)
chr19	45666292	45667441	2.83	4.75	-1.92	0.025	NKPD1 (-3459)
chr22	36828292	36829337	3.38	4.96	-1.58	0.025	MYH9 (-44752), TXN2 (+49262)
chr2	97150804	97152818	6.85	5.7	1.15	0.025	ARID5A (-50675), NCAPH (+150286)
chr2	43099449	43099931	3.85	1.05	2.8	0.025	HAAO (-79958), ZFP36L2 (+354058)
chr2	134643040	134643418	1.12	3.79	-2.68	0.025	NCKAP5 (-317198), MGAT5 (-234524)
chr8	145681461	145682092	0.16	3.59	-3.43	0.025	TONSL (-11950), CYHR1 (+8641)
chr7	130019264	130021667	4.95	6.29	-1.34	0.0252	CPA1 (+254)
chr1	209991357	209993330	4.61	5.87	-1.26	0.0252	IRF6 (-12955), DIEXF (-9008)
chr12	26037894	26039040	3.18	4.89	-1.71	0.0252	IFLTD1 (-332250), RASSF8 (-73524)
chr6	154973099	154976567	6.9	5.51	1.39	0.0252	CNKSR3 (-143040), SCAF8 (-79626)
chr10	21619388	21619870	4.06	1.79	2.27	0.0252	NEBL (-433098), MLLT10 (-203643)
chr7	27778838	27781392	6.45	5.29	1.16	0.0252	TAX1BP1 (+307)
chr10	31966237	31968571	5.14	2.98	2.16	0.0252	ARHGAP12 (+250331), ZEB1 (+359303)
chr1	33281837	33283054	6.21	5.02	1.19	0.0252	S100PBP (-710)
chr11	45095451	45096081	2.06	4.21	-2.15	0.0252	TP53I11 (-124055), PRDM11 (-73128)
chr17	76731350	76733509	6.46	4.94	1.52	0.0252	DNAH17 (-158954), CYTH1 (+45946)
chr9	107752509	107756748	6.29	4.91	1.38	0.0252	SLC44A1 (-252274), ABCA1 (-64111)
chr1	14845411	14850628	5.7	6.87	-1.17	0.0253	KAZN (-77180), PRDM2 (+816670)
chr4	7206810	7207372	0.13	3.3	-3.16	0.0253	SORCS2 (+12826), PSAPL1 (+229609)
chr17	31983701	31984684	2.83	4.74	-1.91	0.0253	CCL2 (-598111), ASIC2 (-364187)
chr9	132960187	132961164	2.94	4.73	-1.79	0.0253	HMCN2 (-325272), NCS1 (+25819)
chr1	160175121	160176665	5.97	4.61	1.36	0.0253	PEA15 (+766)
chr7	4814462	4816731	6.81	5.53	1.28	0.0253	AP5Z1 (+344)
chr17	38864451	38864922	3.6	0.31	3.29	0.0253	KRT24 (-4685)
chr9	75079923	75080534	3.02	-0.3	3.32	0.0253	ZFAND5 (-100066), TMC1 (-56488)
chr13	49757483	49758932	4.67	2.37	2.3	0.0253	MLNR (-36266), FNDC3A (+208160)
chr3	47017211	47018332	5.42	4.05	1.37	0.0253	NBEAL2 (-3401)
chr14	67825187	67828032	6.67	5.55	1.12	0.0253	EIF2S1 (-104), ATP6V1D (+356)
chr5	39501660	39503151	4.37	2.33	2.04	0.0253	DAB2 (-77134)
chr9	98202125	98202520	1.09	3.71	-2.62	0.0253	FANCC (-122339), PTCH1 (+68620)
chr2	106877803	106878954	3.03	4.78	-1.74	0.0253	UXS1 (-67584), RGPD3 (+206453)
chr17	38600043	38602415	6.47	5.27	1.2	0.0253	IGFBP4 (+1516), TNS4 (+56620)
[truncated: 1,549 more rows]

## Sheet: Supp Table S6
Supplementary Table S6
Genes associated to differential regions in LPs between MUT and NC, as annotated by GREAT
# GREAT version 4.0.4 Species assembly: hg19 Association rule: Basal+extension: 5000 bp upstream, 1000 bp downstream, 1000000 bp max extension, curated regulatory domains included
chr	start	end	log2(NC Signal)	log2(MUT Signal)	Fold-Change log2(NC/MUT)	FDR	Nearest Gene(s) (distance to TSS)
chr17	8006452	8008141	3.86	6.81	-2.95	3.55e-06	ALOX12B (-16276), ALOXE3 (+15068)
chr2	136549620	136550999	3.25	6.52	-3.27	4.9e-06	LCT (+44440), UBXN4 (+51121)
chr17	74537168	74537909	2.24	5.24	-3	0.000364	CYGB (-3552), PRCD (+1367)
chr17	71855728	71856645	2.77	5.72	-2.95	0.000364	RPL38 (-343605), SDK2 (-215959)
chr1	46049243	46050307	7.23	5.27	1.96	0.000387	NASP (+43)
chr1	14031885	14032413	-0.4	4.51	-4.92	0.000598	PRDM2 (+799)
chr8	27504554	27506128	4.3	6.69	-2.4	0.000675	SCARA3 (+13643), CCDC25 (+124810)
chr2	48010231	48010914	5.98	3.56	2.41	0.000675	MSH6 (+352)
chr6	52784790	52785673	1.67	5.07	-3.4	0.00105	GSTA3 (-10749), GSTA4 (+74944)
chr12	54954312	54955511	0.78	4.63	-3.85	0.00106	PDE1B (+11778), PPP1R1A (+27531)
chr16	2680753	2682019	5.13	1.69	3.44	0.00146	KCTD5 (-51090), PDPK1 (+93421)
chr4	7043661	7044856	7.47	5.4	2.07	0.00155	TADA2B (-859), CCDC96 (+469)
chr2	189836528	189843167	5.12	1.93	3.19	0.00155	COL3A1 (+802)
chr10	5726573	5727279	6.16	4.07	2.08	0.00155	FAM208B (+125)
chr2	242500617	242502002	6.8	4.92	1.88	0.00172	BOK (+3174), THAP4 (+75554)
chr3	14208856	14210051	5	7.12	-2.12	0.00275	LSM3 (-10404), TMEM43 (+43014)
chr21	34496934	34497475	0.57	4.5	-3.93	0.00298	IFNAR2 (-105074), OLIG1 (+54755)
chr14	38052237	38053049	5.08	0.95	4.13	0.00302	FOXA1 (+11596), MIPOL1 (+385488)
chr5	151127760	151128319	-0.4	4.09	-4.5	0.00439	SPARC (-61314), G3BP1 (-23431)
chr20	39944816	39946154	6.49	4.19	2.3	0.00513	LPIN3 (-24075), ZHX3 (-16767)
chr4	190411868	190413291	4.06	6.21	-2.16	0.00513	FRG1 (-449363)
chr3	65166494	65168406	5.03	6.85	-1.82	0.00513	ADAMTS9 (-493774), MAGI1 (+856533)
chr22	38494837	38495277	-0.4	3.98	-4.39	0.00513	SLC16A8 (-15908), BAIAP2L2 (+11620)
chr17	18381287	18383332	5.15	7.08	-1.93	0.00513	LGALS9C (+2222), TBC1D28 (+163427)
chr5	67191548	67192973	2.2	5.34	-3.14	0.00513	CD180 (-699634), PIK3R1 (-319287)
chr15	98864485	98865149	0.16	4.09	-3.92	0.00513	IGF1R (-327383), ARRDC4 (+360889)
chr10	104677036	104678758	7.2	5.66	1.53	0.00513	CNNM2 (-153)
chr9	75279306	75280453	3.32	5.83	-2.52	0.00513	TMC1 (+143163), ALDH1A1 (+288091)
chr6	24330317	24331353	4.81	0.91	3.91	0.00513	KAAG1 (-26296), NRSN1 (+204485)
chr16	84650721	84651572	5.77	3.27	2.5	0.00513	COTL1 (+536)
chr5	148812175	148813582	1.08	4.37	-3.29	0.00513	IL17B (-54040), CSNK1A1 (+117648)
chr16	17427155	17428160	4.51	6.45	-1.94	0.00513	XYLT1 (+137080), NPIPA7 (+954746)
chr4	151103093	151103782	2.73	5.4	-2.67	0.00513	MAB21L2 (-399639), DCLK2 (+103258)
chr1	16938272	16939682	6.86	5.03	1.84	0.00513	NBPF1 (+1005), NECAP2 (+171746)
chr20	40518684	40519725	4.31	6.3	-1.99	0.00519	CHD6 (-272072)
chrX	152085814	152086307	2.11	4.89	-2.77	0.00519	ZNF185 (+3075), PNMA5 (+74700)
chr6	30069464	30071008	6.22	4.36	1.86	0.00525	RNF39 (-26572), TRIM31 (+10647)
chr3	53584805	53586398	5.88	3.3	2.57	0.00529	CACNA1D (+56526), CHDH (+294815)
chr18	47383545	47386902	6.09	7.87	-1.79	0.00531	ACAA2 (-44894), MYO5B (+336239)
chr14	72265781	72267845	5.91	7.48	-1.57	0.00597	RGS6 (-132343), SIPA1L1 (+270771)
chr7	138353595	138353899	0.67	4.15	-3.49	0.00605	SVOPL (+10077), TRIM24 (+208668)
chr7	130746074	130746739	4.95	2.28	2.67	0.00613	KLF14 (-327519), MKLN1 (-266212)
chr1	19388641	19389103	1.8	4.68	-2.88	0.00622	IFFO2 (-105692), UBR4 (+147898)
chr4	96470535	96471149	5.08	2.14	2.94	0.00632	UNC5C (-485)
chr11	46699414	46700650	1.61	4.8	-3.19	0.00677	ARHGAP1 (+22117), ATG13 (+60882)
chr9	116918653	116919454	4.91	2.28	2.63	0.00677	ORM1 (-166282), COL27A1 (+1214)
chr10	129804847	129805990	4.65	0.55	4.1	0.00687	PTPRE (+100094), MKI67 (+119230)
chr18	38432799	38433755	3.6	5.96	-2.36	0.00687	NONE
chr20	62089587	62090177	2.61	5.21	-2.6	0.00697	CHRNA4 (-97143), KCNQ2 (+14109)
chr21	45660964	45661374	4.94	2.31	2.63	0.00697	ICOSLG (-341)
chr21	44755287	44755952	0.57	4.3	-3.73	0.007	SIK1 (+91388), CRYAA (+166502)
chr17	38474446	38475645	7.19	5.53	1.66	0.007	RARA (+9600), GJD3 (+45021)
chr3	48256653	48258225	2.42	5.02	-2.6	0.007	CDC25A (-27593), CAMP (-7398)
chrX	129253136	129254084	4.19	0.23	3.96	0.007	ELF4 (-9140), AIFM1 (+46251)
chr9	130504950	130505451	-0.19	3.85	-4.04	0.007	TOR2A (-7605), SH2D3C (+35819)
chr10	126393968	126394946	-0.4	3.9	-4.31	0.007	FAM53B (+38162), LHPP (+244053)
chr4	154854465	154855984	2.99	5.56	-2.57	0.00712	SFRP2 (-144953), DCHS2 (+457224)
chr9	132505014	132505486	1.35	4.67	-3.31	0.00727	PTGES (+10076), PRRX2 (+77330)
chr11	116959986	116961496	6.71	4.58	2.13	0.00746	APOA1 (-252075), SIK3 (+8252)
chr15	22917033	22918074	-0.4	3.88	-4.28	0.00754	CYFIP1 (+24891), NIPA2 (+116854)
chr17	82816	84386	5.05	6.82	-1.77	0.00757	DOC2B (-52174), RPH3AL (+118997)
chr17	46641034	46641578	4.91	1.24	3.67	0.00757	HOXB3 (-10022), HOXB4 (+16167)
chr2	166432680	166433324	2.94	5.27	-2.33	0.00757	CSRNP3 (+106845), GALNT3 (+218190)
chr4	2964240	2965250	6.98	5.35	1.63	0.00763	GRK4 (-710), NOP14 (+367)
chr19	12424783	12426154	4.82	1.15	3.67	0.00763	ZNF44 (-19841), ZNF563 (+19033)
chr13	107219245	107220610	7.69	6.28	1.41	0.00763	ARGLU1 (+584)
chr3	14424894	14425404	1.4	4.64	-3.24	0.00763	XPC (-204866), SLC6A6 (-18927)
chr11	125808007	125808464	1.71	4.64	-2.93	0.00763	DDX25 (+33978), CDON (+124951)
chr12	56693214	56694258	7.01	5.51	1.5	0.00763	CS (+440)
chr4	128982711	128983777	6.71	4.87	1.84	0.00804	LARP1B (+821)
chr22	42017206	42018418	7.51	5.78	1.73	0.00826	DESI1 (-712), XRCC6 (+458)
chr5	142038838	142040524	3.77	5.86	-2.09	0.00826	ARHGAP26 (-110268), FGF1 (-38774)
chr8	72753825	72757111	2.73	5.64	-2.92	0.00826	EYA1 (-481001), MSC (+1235)
chr17	63557440	63557787	5.76	3.8	1.96	0.00843	AXIN2 (+151)
chr5	55324159	55325850	5.66	2.63	3.04	0.00867	MAP3K1 (-786396), IL6ST (-34184)
chr2	102563329	102564740	4.14	6.2	-2.05	0.00921	IL1R2 (-44271), MAP4K4 (+249492)
chr16	67997280	67998270	1.02	4.25	-3.22	0.00921	LCAT (-19741), SLC12A4 (+4822)
chr1	203372010	203372976	3	5.68	-2.68	0.00924	PRELP (-72463), FMOD (-51876)
chr10	124963607	124964573	4.98	1.85	3.13	0.00924	GPR26 (-461781), BUB3 (+50297)
chr10	4998024	4998460	1.35	4.43	-3.08	0.00941	AKR1C1 (-7203), AKR1E2 (+129796)
chr1	26363281	26366115	6.32	7.89	-1.57	0.00945	SLC30A2 (+7926), EXTL1 (+16427)
chr19	5876228	5877265	3.23	5.35	-2.12	0.00945	FUT3 (-25265), NDUFA11 (+27050)
chr1	28585912	28586650	6.55	4.83	1.72	0.00975	SESN2 (+243)
chr12	15303873	15304539	5.23	2.69	2.54	0.00987	RERG (+70145), PDE6H (+178250)
chr15	82314612	82315071	-0.01	3.89	-3.91	0.00987	TMC3 (-648288), MEX3B (+23640)
chr10	5931351	5931874	5.82	4	1.82	0.01	FBXO18 (-4736)
chr6	149638997	149639555	6.2	4.42	1.78	0.0102	TAB2 (-2912)
chr1	183796279	183796953	3.25	5.54	-2.29	0.0103	APOBEC4 (-174168), COLGALT2 (+210247)
chr8	37662248	37663625	-0.4	3.71	-4.12	0.0103	GPR124 (+8163), BRF2 (+44485)
chr10	95506992	95507725	5.89	3.94	1.95	0.0104	FRA10AC1 (-45030), LGI1 (-10283)
chr7	75278553	75280582	4.97	6.49	-1.51	0.0104	POM121C (-164020), HIP1 (+88697)
chr12	113478628	113479596	3.43	5.41	-1.99	0.0104	DTX1 (-16383), OAS2 (+62912)
chr21	36094925	36096020	3.65	5.57	-1.92	0.0108	CLIC6 (+53785), RUNX1 (+326168)
chr12	76669207	76670813	2.41	4.85	-2.44	0.0108	NAP1L1 (-191197), BBS10 (+72212)
chr3	133292510	133293055	5.23	2.07	3.16	0.0108	CDV3 (+209)
chr2	100692128	100695033	5.16	2.28	2.88	0.0109	REV1 (-587084), AFF3 (+28464)
chr14	46103805	46104767	4.2	6.17	-1.98	0.0111	MIS18BP1 (-381681)
chr12	110718065	110718884	6.89	5.15	1.74	0.0113	ATP2A2 (-1011)
chr17	9066675	9067540	5.61	3.48	2.13	0.0113	NTN1 (+142249), STX8 (+412445)
chr21	47743947	47744441	6.86	5.19	1.68	0.0113	PCNT (+158)
chr5	2694551	2697097	6.63	4.08	2.55	0.0116	IRX4 (-808492), IRX2 (+55952)
chr4	39184140	39184720	6.26	4.38	1.89	0.0116	WDR19 (+406)
chr14	23729734	23730340	2.12	5.05	-2.93	0.012	HOMEZ (+25289), C14orf164 (+75512)
chr3	193852158	193853439	7.41	5.78	1.64	0.0121	HES1 (-1135)
chr6	154887921	154888376	1.93	4.6	-2.67	0.0121	SCAF8 (-166310), CNKSR3 (-56356)
chr17	38476146	38477560	6.6	4.93	1.67	0.0123	RARA (+11407), GJD3 (+43214)
chr5	76463602	76464779	7.11	5.53	1.58	0.0124	ZBED3 (-81043), PDE8B (-42515)
chr1	232845458	232846207	0.6	3.94	-3.33	0.0126	SIPA1L2 (-148529), MAP10 (-94810)
chr3	73150795	73151373	2.07	4.57	-2.5	0.0126	PPP4R2 (+105148), PDZRN3 (+523007)
chr15	75070828	75071273	1.63	4.48	-2.85	0.0128	CSK (-3347)
chr11	44117101	44117720	5.44	3.59	1.85	0.0128	EXT2 (-336)
chr20	61425882	61427651	7	5.16	1.84	0.0135	MRGBP (-1038)
chr17	46627299	46628231	4.14	-0.34	4.48	0.0135	HOXB2 (-4324)
chr10	51564728	51566177	7.4	5.98	1.42	0.0136	NCOA4 (+345)
chr4	159090981	159095374	6.15	3.85	2.31	0.0136	FAM198B (+1024), GRIA2 (+951308)
chr1	241682129	241683154	6.53	4.87	1.66	0.0138	FH (+419)
chr9	128508213	128508769	5.18	3.01	2.17	0.0139	PBX3 (-1226)
chr6	167411777	167412589	6.79	5.16	1.63	0.0139	FGFR1OP (-487)
chr7	105481940	105482633	1.42	4.35	-2.92	0.014	EFCAB10 (-260344), ATXN7L1 (+34763)
chr5	179850512	179851054	2.11	4.66	-2.55	0.0142	CNOT6 (-70650), GFPT2 (-70396)
chr12	76477038	76478762	7.51	5.97	1.53	0.0142	NAP1L1 (+913)
chr20	2633285	2634145	5.63	3.88	1.75	0.0145	NOP56 (+924)
chr2	20061111	20061588	1.26	4.2	-2.94	0.0146	OSR1 (-504673), TTC32 (+40397)
chr17	2496910	2498749	7.18	5.68	1.5	0.0153	PAFAH1B1 (+790)
chr21	44863860	44864578	1.54	4.43	-2.89	0.0153	SIK1 (-17211), HSF2BP (+215155)
chr10	126106652	126107355	5.96	3.99	1.97	0.0157	OAT (+501)
chr15	63414007	63414675	6.5	4.83	1.67	0.0157	LACTB (+342)
chr2	47418076	47420403	6.51	4.8	1.71	0.0157	EPCAM (-177047), CALM2 (-15500)
chr10	80703502	80704715	5.6	3.66	1.94	0.0158	ZMIZ1 (-124683), RPS24 (+910591)
chr5	74349038	74350710	5.45	3.21	2.24	0.0159	HMGCR (-283119), GCNT4 (-23150)
chr11	125756647	125758475	7.26	5.8	1.46	0.0159	HYLS1 (+606)
chr8	61592388	61592859	5.29	3.01	2.28	0.0173	CLVS1 (-607890), CHD7 (+1287)
chr19	31841999	31842923	3.91	0.53	3.39	0.0174	TSHZ3 (-2008)
chr4	144106066	144107524	7.67	6.01	1.66	0.0175	USP38 (+697)
chr8	94929070	94929670	6.38	4.8	1.58	0.0182	PDP1 (+195)
chr16	17413442	17414073	2.74	5.32	-2.58	0.0182	XYLT1 (+150980), NPIPA7 (+940846)
chr9	115263346	115264167	3.48	5.91	-2.42	0.0184	KIAA1958 (+14630), INIP (+216759)
chr19	46617290	46619603	7.55	5.45	2.09	0.0184	IGFL4 (-74173), IGFL3 (+9484)
chr5	16656012	16657635	4.82	6.46	-1.64	0.0184	FAM134B (-39657), MYO10 (+279548)
chr1	29743177	29743646	1.1	4.17	-3.06	0.0184	PTPRU (+180384)
chr11	9405664	9407854	7.87	6.33	1.53	0.0184	IPO7 (+590)
chr17	80008242	80009184	2.65	4.97	-2.31	0.0184	GPS1 (-1121), RFNG (+937)
chr10	120686115	120686860	3.64	5.67	-2.03	0.0184	CACUL1 (-171730), NANOS1 (-102740)
chr12	110938464	110939981	7.91	6.3	1.61	0.0184	RAD9B (-821), VPS29 (+681)
chr9	88473653	88475686	5.26	6.9	-1.64	0.0184	AGTPBP1 (-117937), NAA35 (-81391)
chr14	93040007	93041236	4.41	5.97	-1.56	0.0186	RIN3 (+60504), LGMN (+174402)
chr11	9595359	9595964	5.92	3.83	2.09	0.0192	WEE1 (+434)
chr15	61036863	61038505	1.76	4.67	-2.91	0.0192	RORA (-118022)
chr16	11038367	11039060	5.57	3.58	1.99	0.0192	CLEC16A (+369)
chr6	44052046	44052535	-0.4	3.54	-3.94	0.0192	TMEM63B (-42360), VEGFA (+313847)
chr10	127584915	127585575	6.93	5.43	1.5	0.0192	FANK1 (+137)
chr3	197476754	197479088	7.66	6.26	1.4	0.0195	LRCH3 (-40224), FYTTD1 (+1300)
chr14	76002469	76003799	5.08	2.58	2.5	0.0195	FLVCR2 (-41826), BATF (+14366)
chr10	21813729	21814178	4.05	0.63	3.41	0.0195	NEBL (-627423), MLLT10 (-9318)
chr10	119216923	119218072	1.51	4.43	-2.92	0.0201	EMX2 (-84457), PDZD8 (-82520)
chr3	73143707	73144467	3.39	5.33	-1.95	0.0201	PPP4R2 (+98151), PDZRN3 (+530004)
chr6	151711932	151712644	5.28	2.76	2.52	0.0202	ZBTB2 (+395)
chr8	15908116	15908842	3.54	5.6	-2.05	0.0203	MSR1 (+141745), TUSC3 (+510687)
chr5	148307364	148307853	2.77	5.07	-2.31	0.0204	ADRB2 (+101453), SH3TC2 (+135078)
chr17	57409301	57410930	6.81	5.29	1.52	0.0205	DHX40 (-232770), YPEL2 (+1053)
chr17	36412849	36413289	5.66	3.66	2	0.0205	TBC1D3 (-54903), MRPL45 (-39920)
chr4	10116656	10118139	6.34	4.7	1.64	0.0205	SLC2A9 (-94291), WDR1 (+1086)
chr7	47522021	47522703	5.46	2.73	2.73	0.0205	TNS3 (+56837)
chr1	110881954	110883168	6.7	5.19	1.52	0.0205	RBM15 (+1433), SLC16A4 (+51143)
chr16	84026456	84028665	5.38	6.98	-1.6	0.0221	NECAB2 (+25324), SLC38A8 (+48201)
chr3	126996991	126997761	2.57	4.91	-2.35	0.0223	PLXNA1 (+289939), TPRA1 (+312236)
chr1	77747691	77749469	7.06	5.27	1.79	0.0223	AK5 (+844)
chr9	27366474	27368509	2.38	4.8	-2.42	0.0223	IFNK (-156820), EQTN (-70355)
chr19	56467329	56468332	4.03	0.4	3.64	0.0223	NLRP5 (-43261), NLRP8 (+8633)
chr16	66730837	66731206	5.85	3.93	1.93	0.0224	CMTM4 (-412)
chr14	26995601	26998069	4	-0.34	4.33	0.0226	NOVA1 (+70125)
chr17	61522314	61522886	5.39	3.46	1.93	0.0227	CYB561 (+945)
chr5	60626851	60627706	6.61	4.84	1.77	0.0232	ZSWIM6 (-821)
chr3	155588337	155590298	7.06	5.51	1.55	0.0235	GMPS (+993)
chrX	53712904	53713757	6	4.42	1.58	0.0235	HUWE1 (-2217)
chr1	210406426	210407966	7.4	6.01	1.39	0.0236	HHAT (-95054), SERTAD4 (+1052)
chr9	112209552	112211030	4.1	0.91	3.19	0.0238	EPB41L4B (-127047), PTPN3 (+50295)
chr9	95526646	95527107	5.15	3.32	1.83	0.0242	BICD2 (+217)
chr17	77037280	77038595	5.18	6.59	-1.42	0.0245	ENGASE (-33089), C1QTNF1 (+17685)
chr3	101394169	101396093	8.58	7.18	1.4	0.0245	ZBTB11 (+1208), PCNP (+102192)
chr12	93321200	93323037	7.06	5.41	1.65	0.0245	EEA1 (+988)
chr11	9335378	9336193	6.74	5.07	1.67	0.0245	TMEM41B (+541)
chr11	62368180	62369932	7.55	6.14	1.41	0.0245	MTA2 (+256)
chr11	65769136	65770180	6.95	5.5	1.45	0.0246	EIF1AD (-30), BANF1 (+108)
chr12	9559057	9560168	4.83	6.31	-1.48	0.0246	PZP (-198647), KLRB1 (+200869)
chr10	80827814	80828598	5.63	3.84	1.79	0.0246	ZMIZ1 (-586)
chr5	141016532	141017413	5.92	4.29	1.63	0.0246	HDAC3 (-536), RELL2 (+380)
chr8	95037443	95039093	2.97	4.98	-2.01	0.025	PDP1 (+109093), CDH17 (+182547)
chr10	43891054	43892242	6.42	4.69	1.73	0.0252	HNRNPF (+631)
chr12	123237305	123238975	7.22	5.84	1.38	0.0252	DENR (+819)
chr20	62087725	62089203	4.51	6.14	-1.63	0.0252	CHRNA4 (-95725), KCNQ2 (+15527)
chr16	28335357	28336108	4.71	1.64	3.07	0.0256	SBK1 (+31893), NPIPB6 (+39096)
chr11	62521354	62521741	5.61	3.68	1.93	0.0266	ZBTB3 (+112)
chr8	27502649	27504364	5.13	7.03	-1.9	0.0266	SCARA3 (+11809), CCDC25 (+126644)
chr8	42398678	42399161	5.38	3.36	2.02	0.0266	SLC20A2 (-1851)
chr2	59960120	59961228	3.49	5.36	-1.87	0.0266	BCL11A (+819959)
chr3	14918202	14918817	3.12	5.28	-2.15	0.0266	NR2C2 (-70726), FGD5 (+58041)
chr2	121950132	121950691	1.98	4.71	-2.73	0.0266	TFCP2L1 (+92371), GLI2 (+400427)
chr6	44093874	44095127	7.08	5.39	1.69	0.0266	TMEM63B (-150), MRPL14 (+693)
chr2	232259504	232260264	4.32	6.07	-1.75	0.0267	B3GNT7 (-370)
chr10	103892460	103893859	7.93	6.56	1.37	0.0268	PPRC1 (+373)
chr17	79817469	79818380	5.98	4.49	1.49	0.0272	P4HB (+645)
chr16	71617874	71620127	5.09	2.19	2.89	0.0276	MARVELD3 (-41089), TAT (-7968)
chr4	3076063	3076662	5.63	3.68	1.94	0.0277	HTT (-45)
chr8	34032505	34033614	3.77	5.68	-1.91	0.0277	DUSP26 (-575436)
chr5	42870641	42871333	2.36	4.95	-2.6	0.0277	SEPP1 (-58806), ANXA2R (+172285)
chr3	9193364	9194713	0.31	3.67	-3.35	0.0278	RAD18 (-188853), SRGAP3 (+97024)
chr1	115212044	115212682	6.48	4.68	1.8	0.0278	DENND2C (+293)
chrX	106173024	106173737	3.71	5.46	-1.75	0.0278	RIPPLY1 (-26834), MORC4 (+70093)
chr10	5064286	5065202	3.76	5.56	-1.8	0.0279	AKR1C3 (-71241), AKR1C2 (-18529)
chr16	2877549	2878012	3	4.91	-1.91	0.0279	ZG16B (-2389)
chr2	241926144	241929859	4.33	6.09	-1.76	0.028	SNED1 (-10253), AGXT (+120106)
chr10	14880186	14881769	7.82	6.44	1.38	0.0283	CDNF (-907), HSPA14 (+815)
chr19	13047271	13048138	3.73	5.85	-2.12	0.0283	FARSA (-3176), CALR (-1716)
chr4	103422773	103423975	7.23	5.77	1.46	0.0283	NFKB1 (+888)
chr10	93392443	93393369	5.98	4.15	1.83	0.0283	PPP1R3C (-95)
chr10	65857839	65858255	2.23	4.58	-2.35	0.0283	REEP3 (+576924)
chr19	45542157	45543142	7.34	5.9	1.44	0.0283	CLASRP (+352)
chr10	5095197	5096304	4.63	6.28	-1.66	0.0283	AKR1C2 (-49536), AKR1C3 (-40234)
chr4	138462641	138464927	4.05	-0.34	4.38	0.0283	PCDH18 (-10155), SLC7A11 (+699719)
chr11	66886709	66887085	5.92	4.33	1.6	0.0283	KDM2A (-261)
chr17	1653678	1654672	4.06	5.9	-1.85	0.0283	SERPINF1 (-11078), SERPINF2 (+8045)
chr13	31483007	31484715	-0.4	3.39	-3.8	0.0284	MEDAG (+3533), HSPH1 (+252203)
chr1	55751515	55752260	0.88	3.85	-2.97	0.0284	USP24 (-71102)
chr17	16593593	16594174	4.89	2.44	2.45	0.0284	ZNF624 (-36717), TNFRSF13B (+281518)
chr1	230885960	230887522	5.62	3.69	1.93	0.0284	CAPN9 (+3611), C1orf198 (+117658)
chr13	52205701	52206141	1.86	4.68	-2.81	0.0284	WDFY2 (+47277), DHRS12 (+172338)
chr5	179498829	179499155	5.1	3.05	2.05	0.0284	RNF130 (+126)
chr16	71615433	71616830	4.79	1.61	3.18	0.0284	MARVELD3 (-43958), TAT (-5099)
chr1	229265221	229265634	1.97	4.59	-2.62	0.0284	TMEM78 (-119955), RHOU (+394604)
chr5	72143857	72144403	6.21	4.58	1.63	0.0284	FCHO2 (-107678), TNPO1 (+31991)
chr19	4759276	4759684	2.36	4.77	-2.41	0.0284	DPP9 (-35605), FEM1A (-32248)
chr3	75464846	75466120	4.22	6	-1.78	0.0284	CNTN3 (-895192), FRG2C (-247998)
chr7	37071792	37072703	6.53	4.81	1.72	0.0284	AOAH (-308095), ELMO1 (+416604)
chr2	204193062	204193556	5.62	3.66	1.97	0.0285	ABI2 (+306)
chr5	134564847	134567287	5.61	7.15	-1.54	0.0286	PITX1 (-196079), H2AFY (+169245)
chr2	204751751	204752416	2.35	4.92	-2.58	0.0286	ICOS (-49387), CTLA4 (+19575)
chr6	158254786	158255204	5.17	3.08	2.09	0.0289	SYNJ2 (-147924), SNX9 (+10699)
chr1	30662591	30664110	4.25	1.08	3.17	0.0292	MATN1 (+533083)
chr11	115935358	115936321	2.66	5.07	-2.41	0.0292	CADM1 (-560707), BUD13 (+707864)
chr15	99190889	99191304	6.05	4.38	1.67	0.0296	IGF1R (-1103)
chr4	9971800	9972850	3.73	5.65	-1.92	0.0296	SLC2A9 (+50782), DRD5 (+189067)
chr9	108090520	108092585	5.28	2.91	2.37	0.0297	FSD1L (-118830), SLC44A1 (+84650)
chr11	9125185	9126305	4.59	1.2	3.39	0.0297	SCUBE2 (-12599), DENND5A (+161192)
chr17	60855529	60859284	7.14	5.3	1.84	0.0304	MARCH10 (+28288), MRC2 (+152645)
chr20	51593515	51595111	5.23	2.56	2.67	0.0304	TSHZ2 (+5367), ZNF217 (+616065)
chr15	93823335	93824036	3.29	5.35	-2.06	0.0304	RGMA (-206594)
chr6	107089816	107091175	4.5	6.53	-2.03	0.0304	C6orf203 (-258911), QRSL1 (+13043)
chr20	17802839	17803532	3.7	5.66	-1.96	0.0308	MGME1 (-146370), BANF2 (+128869)
chr10	124961548	124963483	6.44	4.17	2.27	0.0308	GPR26 (-463355), BUB3 (+48723)
chr3	32086904	32087426	5.04	3.17	1.87	0.0308	GPD1L (-60838), ZNF860 (+63899)
chr2	131100394	131101317	6.17	4.69	1.48	0.0308	CCDC115 (-934)
chr6	16676608	16678066	5.95	4.05	1.9	0.0308	ATXN1 (+84350), GMPR (+438526)
chr1	40733738	40734597	5.73	3.24	2.5	0.0308	ZMPSTE24 (+10389), COL9A2 (+48798)
chr2	15869309	15870696	5.63	7.09	-1.46	0.0308	MYCN (-210683), DDX1 (+138701)
chr2	130737151	130738543	5.54	3.08	2.46	0.0308	RAB6C (+612)
chr11	3013432	3014139	5.96	4.42	1.55	0.0308	NAP1L4 (-179)
chr3	10290191	10291367	6.09	4.61	1.47	0.0308	ENSG00000272410 (-277)
chr22	37677737	37679837	5.25	7.08	-1.83	0.0308	CYTH4 (+363)
chr15	72488554	72489969	6.68	5	1.69	0.0313	GRAMD2 (+864)
chr20	56048642	56049404	2.38	4.9	-2.52	0.0313	CTCFL (+51140), RBM38 (+82560)
chr11	129481166	129482390	7.4	6.01	1.4	0.0317	TMEM45B (-203936), BARX2 (+235943)
chr17	71490756	71491340	3.31	5.1	-1.79	0.0317	CDC42EP4 (-182734), SDK2 (+149180)
chr16	1458444	1458891	5.02	2.73	2.29	0.0317	UNKL (+6024), GNPTG (+56744)
chr19	55769962	55770480	6.15	4.6	1.56	0.032	PPP6R1 (+142)
chr10	1582542	1584262	4.53	6.29	-1.76	0.0321	ADARB2 (+196268), WDR37 (+487924)
chr22	18506505	18507217	5.85	4.34	1.51	0.0321	MICAL3 (+464)
chr2	128974866	128975754	3.8	5.73	-1.94	0.0321	HS6ST1 (+100841), UGGT1 (+126425)
chr9	137096427	137097811	3.7	-0.34	4.03	0.0325	RXRA (-121307), WDR5 (+95909)
chr10	7860104	7861408	6.23	4.72	1.51	0.0325	TAF3 (+289)
chr1	42800142	42800565	5.54	3.75	1.79	0.0325	FOXJ3 (+282)
chr11	80410215	80410982	4.21	6	-1.79	0.0325	NONE
chr7	128171356	128171673	5.02	2.79	2.23	0.0325	FAM71F2 (-140831), METTL2B (+54732)
chr18	60924433	60928914	7.78	5.93	1.85	0.0325	BCL2 (+60687), PHLPP1 (+543991)
chr11	130767141	130767744	5.58	3.74	1.84	0.0325	SNX19 (+18961), C11orf44 (+224592)
chr19	30156349	30157294	7.06	5.6	1.46	0.0325	PLEKHF1 (+859)
chr15	74681731	74683389	4.38	5.94	-1.56	0.0325	CYP11A1 (-22479), SEMA7A (+44248)
chr17	34957968	34958960	6.59	5.14	1.45	0.0325	MRM1 (+463)
chr2	121316008	121317074	6.18	4.22	1.96	0.0325	GLI2 (-233444), INHBB (+212822)
chr1	45292582	45293065	-0.4	3.33	-3.73	0.0325	TCTEX1D4 (-19867), PTCH2 (+15911)
chr19	16651967	16654030	7.58	6.38	1.2	0.0325	CHERP (+342)
chr6	58255275	58255680	1.36	4.16	-2.8	0.0325	NONE
chr22	19166477	19167254	5.26	3.54	1.72	0.0325	SLC25A1 (-523)
chr3	128000533	128001362	1.37	4.18	-2.8	0.0325	EEFSEC (+128651), DNAJB8 (+184863)
chr17	15244999	15245641	5.58	3.8	1.78	0.0325	TEKT3 (-362)
chr17	48505030	48507982	7.56	5.87	1.7	0.0325	ACSF2 (+2987), CHAD (+39821)
chr5	989869	990809	1.74	4.51	-2.77	0.0327	BRD9 (-97400), NKD2 (-18605)
chr22	41777480	41777844	4.54	2.14	2.4	0.0327	TEF (-271)
chr5	66602287	66602975	1.47	4.21	-2.74	0.0327	PIK3R1 (-908917), CD180 (-110004)
chrX	152988646	152989907	6.39	5.05	1.34	0.0327	ABCD1 (-1046), BCAP31 (+272)
chr16	2876529	2877310	4.06	6.15	-2.09	0.0327	ZG16B (-3250)
chr6	42105626	42106730	5.99	4.02	1.96	0.0327	GUCA1A (-17006), TAF8 (+87916)
chr10	13829929	13830760	4.03	5.96	-1.94	0.0327	PRPF18 (+201418), FRMD4A (+542538)
chr20	61330001	61330331	2.01	4.27	-2.26	0.0327	NTSR1 (-10023), SLCO4A1 (+56369)
chr19	42720630	42721963	7.31	6.11	1.2	0.0327	ZNF526 (-3126), DEDD2 (+2978)
chr20	19860390	19862221	5.87	1.42	4.45	0.0327	RIN2 (-5859), SLC24A3 (+668016)
chr6	41708234	41709496	4.7	6.21	-1.51	0.0327	TFEB (-6067), PGC (+6270)
chrX	47004057	47005089	6.89	5.47	1.42	0.0327	NDUFB11 (-136), RBM10 (+305)
chr21	45563639	45564444	3.76	5.42	-1.65	0.0327	C21orf33 (+10555), ICOSLG (+96786)
chr2	26568933	26570177	6.82	5.29	1.53	0.0327	EPT1 (+573)
chr13	45477251	45479280	3.76	5.71	-1.95	0.0327	TSC22D1 (-327565), NUFIP1 (+85352)
chr1	209991357	209993330	1.72	4.56	-2.84	0.0327	IRF6 (-12955), DIEXF (-9008)
chr2	118770268	118771679	6.74	5.21	1.53	0.0327	CCDC93 (+735)
chr9	91552547	91553250	3.64	-0.34	3.98	0.0327	C9orf47 (-52944), NXNL2 (+402883)
chr6	3325070	3325916	5.6	3.6	2	0.0327	PSMG4 (+66307), SLC22A23 (+131300)
chr5	146886841	146890110	5.71	3.62	2.09	0.0333	DPYSL3 (+1143), STK32A (+273950)
chr19	15980398	15981096	5.25	3.34	1.91	0.0333	OR10H1 (-61811), CYP4F2 (+28183)
chr9	139600346	139600787	1.85	4.3	-2.45	0.0333	AGPAT2 (-18692), FAM69B (-6455)
chr5	132565485	132565979	-0.4	3.48	-3.89	0.0333	HSPA4 (+178078), FSTL4 (+382523)
chr9	6007089	6008055	6.27	4.47	1.8	0.0333	RANBP6 (+8046), MLANA (+116770)
chr14	102227447	102227821	5.83	4.24	1.6	0.0333	PPP2R5C (-501)
chr5	179921535	179921910	5.31	3.53	1.79	0.0335	CNOT6 (+290)
chr10	10952943	10954508	5.17	3.28	1.88	0.0335	CELF2 (-106167)
chr12	58144826	58146272	6.61	4.94	1.67	0.0335	MARCH9 (-3332), CDK4 (+755)
chr2	173907778	173908978	7.11	5.14	1.97	0.0335	ENSG00000091436 (-32309), RAPGEF4 (+307809)
chr17	30771281	30773128	8.11	6.83	1.29	0.0335	PSMD11 (+926)
chr11	12302278	12303268	3.76	5.73	-1.97	0.0336	MICALCL (-5674), MICAL2 (+170635)
chr15	30337446	30338141	2.84	5.25	-2.42	0.0337	TJP1 (-223088), GOLGA8J (-37462)
chr14	96828365	96829767	7.45	5.99	1.46	0.0337	GSKIP (-828)
chr20	51607871	51609230	5.84	4	1.85	0.0337	TSHZ2 (+19605), ZNF217 (+601827)
chr1	41848129	41848884	5.33	3.35	1.98	0.0337	FOXO6 (+20913), EDN2 (+101835)
chr17	38444129	38444642	5.31	3.15	2.16	0.0337	CDC6 (+501)
chr3	99561959	99562741	4.07	1.47	2.6	0.0341	CMSS1 (+25672), FILIP1L (+271007)
chr7	128050082	128050842	6.66	5.14	1.52	0.0341	IMPDH1 (-156)
chr19	41305417	41305778	5.15	3.32	1.83	0.0341	EGLN2 (+148)
chr20	36875146	36875485	1.29	3.97	-2.69	0.0344	TGM2 (-81542), BPI (-57209)
chr10	5065250	5066174	3.7	5.83	-2.13	0.0344	AKR1C3 (-70273), AKR1C2 (-19497)
chr17	37618334	37619826	6.8	5.32	1.48	0.0346	CDK12 (+788)
chr12	6038293	6039419	4.33	1.63	2.7	0.0346	ANO2 (+16542), NTF3 (+497577)
chr9	127532171	127532837	5.6	3.8	1.81	0.0346	NR5A1 (-262795), NR6A1 (+1052)
chr20	8570962	8571559	3.77	5.51	-1.74	0.0346	PLCB4 (-717186), PLCB1 (+457989)
chr8	22611035	22611826	1.56	4.14	-2.59	0.0346	EGR3 (-60616), PEBP4 (+173990)
chr9	115630981	115632434	6.18	4.18	2	0.0346	SLC46A2 (+21485), SNX30 (+118590)
chrX	84629957	84631177	4.17	0.95	3.23	0.0346	POF1B (+4181), ZNF711 (+131529)
chr6	31214071	31214617	4.95	2.53	2.42	0.0346	POU5F1 (-75874), HLA-B (+110620)
chr15	62390912	62391945	4.64	1.68	2.96	0.0346	C2CD4A (+32253), C2CD4B (+66053)
chr15	59279802	59280885	6.88	5.5	1.37	0.0348	RNF111 (+193)
chr2	128785255	128786098	6.22	4.65	1.57	0.035	SAP130 (-808)
chr12	49350425	49350819	5.27	3.41	1.87	0.035	ENSG00000272822 (+526), ARF3 (+712)
chr11	13164014	13164777	0.84	3.8	-2.97	0.035	ARNTL (-134949), TEAD1 (+397808)
chr5	81673086	81674528	0	3.41	-3.41	0.0351	ATP6AP1L (+98526), TMEM167A (+699508)
chr20	35985117	35985748	0.94	3.85	-2.91	0.0352	NNAT (-164184), SRC (+10876)
chr16	21512355	21513676	7.7	6.29	1.4	0.0353	METTL9 (-97781), NPIPB3 (-81938)
chr11	85374191	85376617	8.62	7.33	1.28	0.0354	CREBZF (+742)
chr17	73455263	73456558	6.18	4.06	2.12	0.0354	KIAA0195 (+3366), CASKIN2 (+55753)
chr9	101735732	101741100	4.97	6.49	-1.52	0.0358	TGFBR1 (-128955), COL15A1 (+32495)
chr10	30184685	30185808	3.14	5.4	-2.26	0.0364	SVIL (-160517), KIAA1462 (+163206)
chr4	147156426	147158061	5.12	6.58	-1.46	0.0364	LSM6 (+60363), SLC10A7 (+285841)
chr9	102582436	102584120	7.65	6.02	1.63	0.0364	NR4A3 (-5731), SEC61B (+598695)
chr19	40029913	40030872	6.2	4.79	1.41	0.0365	EID2 (+477)
chr12	11708130	11710124	7.37	5.68	1.69	0.0365	PRB2 (-160628), ETV6 (-93661)
chr7	143081399	143082504	4.09	1.42	2.67	0.0365	ZYX (+3779), EPHA1 (+24033)
chr13	52493098	52493670	3.58	-0.03	3.61	0.0365	CCDC70 (+57267), ATP7B (+92246)
chr17	79519523	79520158	5.45	3.93	1.52	0.0365	C17orf70 (-438)
chr1	1549710	1551256	8.11	6.73	1.39	0.0365	MIB2 (-340)
chr14	70439033	70439856	3.98	5.54	-1.56	0.0365	SMOC1 (+93312), SLC8A3 (+216342)
chr19	2402998	2403411	1.29	4.25	-2.96	0.0365	TMPRSS9 (+13421), TIMM13 (+24687)
chr1	46050445	46051397	6.34	4.66	1.68	0.0365	NASP (+1189), CCDC17 (+38808)
chr12	76667304	76668641	2.79	4.92	-2.13	0.0365	NAP1L1 (-189160), BBS10 (+74249)
chr4	88446748	88448711	4.36	5.98	-1.62	0.0365	SPARCL1 (+2925), NUDT9 (+103996)
chr11	19716349	19716929	0.75	3.8	-3.05	0.0365	E2F8 (-453472), NAV2 (-18504)
chr1	56546090	56547842	0.84	3.75	-2.9	0.0365	USP24 (-866180), PPAP2B (+498275)
chr17	47793644	47794207	3.68	0.23	3.46	0.0365	KAT7 (-71991), SLC35B1 (-8609)
chr16	29816906	29817269	4.75	2.55	2.2	0.0365	MAZ (-829)
chr16	84733572	84734743	5.75	4.17	1.57	0.0372	USP10 (+574)
chr1	86093724	86096270	7	5.45	1.55	0.0373	CYR61 (+48553), ZNHIT6 (+79104)
chr16	18936315	18937803	7.58	5.99	1.6	0.0373	SMG1 (+717)
chr7	4168121	4169119	4.53	6	-1.47	0.0373	FOXK1 (-553320), SDK1 (+827540)
chr3	113415169	113415499	5.38	3.09	2.29	0.0373	KIAA2018 (+159)
chr17	5162887	5163946	5.29	3.53	1.76	0.038	SCIMP (-25262), RABEP1 (-22141)
chrX	129215339	129216552	3.89	1.12	2.77	0.0381	ELF4 (+28524), BCORL1 (+76782)
chr1	92229037	92229739	-0.4	3.3	-3.7	0.0383	TGFBR3 (+122399), CDC7 (+262723)
chr2	135297342	135298615	5.01	6.69	-1.68	0.0383	TMEM163 (+178591), MGAT5 (+420226)
chr4	75955453	75956777	4.27	6.02	-1.75	0.0383	THAP6 (-483568), PARM1 (+97789)
chr6	18692407	18693118	0.75	3.87	-3.12	0.0387	RNF144B (+305182)
chr2	241931444	241932602	4.64	6.3	-1.65	0.0387	SNED1 (-6232), AGXT (+124127)
chr13	79977968	79978431	3.84	0.78	3.06	0.0387	RNF219 (-744886), RBM26 (+1723)
chr19	2474710	2475998	7.69	6.17	1.52	0.0387	GADD45B (-771)
chr16	23269749	23271202	5.03	6.77	-1.74	0.0388	SCNN1B (-43115), SCNN1G (+76440)
chr17	46635303	46636523	5.15	2.86	2.3	0.0392	HOXB3 (-4629)
chr12	3068701	3069987	6.56	5.18	1.38	0.0394	TEAD4 (+764)
chr6	41793247	41794035	3.87	-0.34	4.2	0.0394	TOMM6 (+38241), USP49 (+69458)
chr5	10577314	10578396	2.1	4.42	-2.32	0.0394	ROPN1L (+136219), DAP (+183529)
chr20	43587857	43589523	7.2	5.75	1.45	0.0394	TOMM34 (+437)
chr6	43483546	43485624	7.41	6.12	1.29	0.0395	POLR1C (-175), YIPF3 (+143)
chr7	32534997	32535887	7.46	6.04	1.42	0.0398	AVL9 (+341)
chr8	38239103	38239768	6.25	4.66	1.59	0.0398	LETM2 (-4583), WHSC1L1 (+354)
chr17	72580676	72581595	4.21	6.07	-1.86	0.0398	C17orf77 (+79)
chr8	98304994	98306967	4	1.3	2.7	0.0398	MTDH (-350426), TSPYL5 (-15805)
chr16	66298518	66300443	1.6	4.05	-2.46	0.0398	CDH5 (-101052)
chr2	166522015	166522518	2.19	4.57	-2.39	0.0398	GALNT3 (+128925), CSRNP3 (+196110)
chr1	6551754	6552595	5.83	4.34	1.49	0.0398	TNFRSF25 (-25940), PLEKHG5 (+4981)
chr17	2296150	2297145	7.83	6.41	1.42	0.0402	MNT (+7764), SGSM2 (+55842)
chr2	38492146	38492750	-0.4	3.22	-3.63	0.0402	CYP1B1 (-189125), ATL2 (+111956)
chr12	19773339	19773857	3.6	5.31	-1.71	0.0403	PDE3A (-748581), AEBP2 (+180990)
chr1	10690873	10693836	5.34	6.68	-1.34	0.0403	PEX14 (+157411), CASZ1 (+164350)
chr2	42396492	42397864	7.66	6.49	1.17	0.0404	EML4 (+688)
chr2	46267317	46268103	3.53	0.09	3.44	0.0408	EPAS1 (-256831), PRKCE (+388797)
chr13	96253351	96253906	2.41	4.68	-2.27	0.0408	DZIP1 (+41888), CLDN10 (+48650)
chr11	94322536	94323748	4.9	6.29	-1.4	0.0408	AMOTL1 (-178395), PIWIL4 (+22668)
chr11	2906473	2906973	5.24	3.54	1.7	0.0408	CDKN1C (+388)
chr5	102594402	102595879	6.71	5.32	1.38	0.0408	C5orf30 (+738)
chr17	71489652	71490654	4.48	6.09	-1.61	0.0408	CDC42EP4 (-181839), SDK2 (+150075)
chr10	4767929	4768347	5.25	3.01	2.25	0.0409	KLF6 (-940671), AKR1E2 (-100308)
chr1	184356126	184356536	4.88	2.82	2.06	0.0409	C1orf21 (+139)
chr11	118965544	118966335	6.32	4.86	1.45	0.0409	H2AFX (+237)
chr11	117841680	117843329	4.74	6.23	-1.48	0.0409	TMPRSS13 (-42425), IL10RA (-14558)
chr2	11482924	11484723	7.55	6.11	1.44	0.0413	ROCK2 (+887)
chr15	74683671	74684826	4.31	5.97	-1.66	0.0414	CYP11A1 (-24168), SEMA7A (+42559)
chr3	160748055	160749939	5.15	6.59	-1.44	0.0415	B3GALNT1 (+74142), PPM1L (+275001)
chr10	121631228	121631977	5.26	3.53	1.73	0.0417	MCMBP (+663)
chr7	50719999	50722315	3.82	5.67	-1.85	0.0418	DDC (-88003), GRB10 (+78893)
chr6	47064107	47065171	3.77	5.55	-1.79	0.0418	GPR110 (-54540), TNFRSF21 (+213002)
chr16	57923424	57924399	3.13	5.22	-2.09	0.0418	KIFC3 (-87412), CNGB1 (+81104)
chr2	36824478	36825201	5.96	4.29	1.66	0.0418	FEZ2 (+494)
chr8	88986417	88987177	3.91	5.56	-1.65	0.0419	MMP16 (+352920)
chr21	45209415	45210373	5.39	3.73	1.66	0.042	RRP1 (+500)
chr15	68629389	68630388	2.18	4.48	-2.3	0.042	FEM1B (+59748), ITGA11 (+94603)
chr14	23771098	23772409	6.93	5.35	1.58	0.042	BCL2L2-PABPN1 (-4422), BCL2L2 (-4217), PPP1R3E (+303)
chr19	51455923	51457061	6.58	4.85	1.73	0.042	KLK5 (-148)
chr14	53373242	53374409	4.18	1.32	2.86	0.0421	GNPNAT1 (-115507), FERMT2 (+43989)
chr5	2000559	2001302	0.44	3.53	-3.09	0.0422	IRX4 (-113599), IRX2 (+750845)
chr1	11001878	11002246	1.85	4.3	-2.45	0.0422	CASZ1 (-145357), TARDBP (-70637)
chr8	27527734	27528890	3.79	5.44	-1.65	0.0422	SCARA3 (+36614), CCDC25 (+101839)
chr9	131266926	131267811	7.23	5.99	1.23	0.0422	GLE1 (+390)
chr12	124573915	124575723	5.92	7.38	-1.47	0.0423	FAM101A (-198891), ZNF664 (+117149)
chr21	46750307	46750813	1.8	4.29	-2.49	0.0429	COL18A1 (-124843), POFUT2 (-42747)
chr21	38445615	38447070	7.65	6.48	1.17	0.043	PIGP (-1232)
chr3	171756770	171758397	8.39	6.96	1.44	0.0439	FNDC3B (-760)
chr15	66679231	66680847	6.4	4.98	1.41	0.044	MAP2K1 (+884)
chr12	92457533	92459758	5.99	3.89	2.1	0.044	DCN (-881746), BTG1 (+81027)
chr19	19738238	19740298	7.38	5.88	1.49	0.0441	LPAR2 (+471)
chr15	69759335	69762252	6.6	4.66	1.94	0.0441	RPLP1 (+15671), TLE3 (+629721)
chr1	92230270	92231048	3.63	5.28	-1.65	0.0447	TGFBR3 (+121128), CDC7 (+263994)
chr8	40066035	40066494	5.41	3.62	1.79	0.0447	C8orf4 (+55276), ZMAT4 (+689079)
chr18	8615634	8616510	5.51	3.78	1.73	0.0447	SOGA2 (-101297), RAB12 (+6629)
chr16	46682953	46684987	4.7	2.74	1.96	0.0449	SHCBP1 (-28432), VPS35 (+39134)
chr17	20368482	20369633	5.13	6.56	-1.43	0.045	LGALS9B (+1790), SPECC1 (+378723)
chr3	31574024	31575331	6.88	5.42	1.45	0.045	STT3B (+396)
chr10	77191422	77191936	1.72	4.29	-2.57	0.045	C10orf11 (-350840), ZNF503 (-30015)
chr1	156547479	156548288	3.61	-0.34	3.95	0.045	APOA1BP (-13670), IQGAP3 (-5552)
chr9	88693755	88695680	6.52	4.7	1.82	0.046	GOLM1 (+19755), NAA35 (+138657)
chr10	4296229	4296858	1.09	3.92	-2.83	0.046	AKR1E2 (-571902), KLF6 (-469077)
chr8	27493923	27495835	5.07	6.64	-1.58	0.046	SCARA3 (+3181), CCDC25 (+135272)
chr16	28834416	28836638	8.32	6.96	1.36	0.046	ATXN2L (+1113), TUFM (+22202)
chr1	183604071	183604986	6.55	5.22	1.34	0.046	RGL1 (-691), ARPC5 (+363)
chr7	75277950	75278345	1.54	4.12	-2.57	0.0462	POM121C (-162600), HIP1 (+90117)
chr5	81716641	81717086	2.65	4.82	-2.18	0.0462	ATP6AP1L (+141583), TMEM167A (+656451)
chr16	2864425	2864966	3.02	5.11	-2.09	0.0462	PRSS21 (-2532)
chr4	140098545	140099121	6.58	4.75	1.83	0.0462	ELF2 (-461)
chr7	138145041	138146425	6.59	5.02	1.58	0.0462	TRIM24 (+654)
chr3	99222348	99223327	-0.4	3.2	-3.6	0.0462	DCBLD2 (-602305), COL8A1 (-134481)
chr11	111473237	111475091	8	6.82	1.18	0.0462	SIK2 (+1049), PPP2R1B (+162942)
chr10	69597297	69597876	3.62	-0.34	3.96	0.0462	DNAJC12 (+335)
chr7	151217386	151218247	7.41	6.17	1.24	0.0465	RHEB (-807)
chr2	234119118	234119831	5.5	3.49	2.02	0.0465	ATG16L1 (-40742), INPP5D (+194286)
chr20	62465250	62466616	5.62	7.07	-1.45	0.0465	ZBTB46 (-3366)
chr1	112280975	112283143	6.67	5.34	1.33	0.0468	FAM212B (-13)
chr11	44387021	44387509	1.56	4.25	-2.69	0.0468	CD82 (-199876), ALX4 (-55549)
chr14	100484450	100486577	5.4	2.9	2.5	0.0469	EVL (-46101), EML1 (+225834)
chr10	86088400	86089377	6.38	4.98	1.41	0.0469	CCSER2 (+470)
chr4	6784624	6785356	7.61	6.24	1.37	0.0469	KIAA0232 (+523)
chr6	109126593	109127115	3.39	5.17	-1.79	0.0469	ARMC2 (-42771), FOXO3 (+244785)
chr11	117945728	117946285	2.29	4.48	-2.19	0.0469	TMPRSS4 (-1797)
chr22	24611940	24612605	2.44	4.61	-2.17	0.0473	GGT5 (+28754), SUSD2 (+35046)
chr4	110794027	110794700	3.72	5.29	-1.57	0.0474	EGF (-39683), LRIT3 (+25006)
chr1	200708017	200708646	7.25	5.81	1.43	0.0476	CAMSAP2 (-354)
chr1	209878161	209879320	2.69	4.96	-2.28	0.0476	TRAF3IP3 (-53102), HSD11B1 (+19231)
chr2	47168561	47171299	7.48	6.1	1.38	0.0476	TTC7A (+1617), C2orf61 (+212587)
chr3	134346088	134346838	3.74	5.6	-1.86	0.0476	KY (+23401), CEP63 (+141566)
chr15	71983065	71984293	5.51	3.67	1.84	0.0479	SENP8 (-425513), THSD4 (+594388)
chr13	34996308	34998564	4.79	6.18	-1.4	0.0479	NBEA (-518988), RFC3 (+605250)
chr9	134608268	134608686	4.93	3.08	1.85	0.048	RAPGEF1 (-23248), MED27 (+346818)
chr22	30722548	30722916	5.2	3.57	1.63	0.0481	TBC1D10A (+158)
chr1	170674104	170674788	-0.4	3.17	-3.58	0.0483	FMO3 (-385572), PRRX1 (+41399)
chr14	68140405	68142383	7.28	5.87	1.4	0.0483	VTI1B (+154)
chr13	111214226	111214788	6.09	4.27	1.83	0.0484	RAB20 (-427)
chr17	1650536	1651439	4.66	6.25	-1.59	0.0485	SERPINF1 (-14265), SERPINF2 (+4858)
chr8	131143464	131144199	3.67	5.28	-1.61	0.0485	FAM49B (-191754), ASAP1 (+270385)
chr14	71275492	71276138	5.87	4.02	1.85	0.0485	MAP3K9 (+436)
chr10	13752903	13753632	-0.01	3.25	-3.26	0.0485	PRPF18 (+124341), FRMD4A (+619615)
chr17	1618119	1619578	7.22	5.84	1.38	0.0485	WDR81 (-9405), TLCD2 (-5117)
chr15	75111243	75111847	4.01	5.61	-1.61	0.0488	CPLX3 (-7343), LMAN1L (+6488)
chr11	78127194	78128553	7.65	6.39	1.26	0.0488	GAB2 (+978)
chr2	217447302	217448001	3.42	-0.34	3.76	0.049	IGFBP2 (-50466), RPL37A (+84740)
chr6	45440003	45440583	5.21	3.25	1.95	0.049	SUPT3H (-94623), CLIC5 (+607839)
chr18	60382692	60383034	5.58	3.87	1.71	0.0492	PHLPP1 (+180)
chr15	75743630	75743922	4.83	2.38	2.45	0.0493	SIN3A (+269)
chr11	76955146	76955663	3.48	-0.34	3.81	0.0493	GDPD4 (+43058), MYO7A (+116095)
chr4	89512426	89514367	7.33	5.98	1.35	0.0493	HERC3 (-177)
chr12	57558397	57560698	4.24	6.04	-1.8	0.0493	NXPH4 (-51030), LRP1 (+37266)
chr1	21864472	21865152	1.22	3.94	-2.72	0.0493	ALPL (+28947), RAP1GAP (+113536)
chr15	101864905	101866162	5.05	6.48	-1.43	0.0493	SNRPA1 (-30078), PCSK6 (+164339)
chr19	47776594	47777527	7.41	6.25	1.15	0.0493	PRR24 (-1081)
chr4	83349818	83351441	7.91	6.43	1.47	0.0493	ENOPH1 (-1085), HNRNPDL (+389)
chr5	135393384	135394167	4.29	1.42	2.86	0.0493	SMAD5 (-74760), TGFBI (+29192)
chr14	68637570	68639953	6.29	4.43	1.86	0.0493	RAD51B (+352237), ZFP36L1 (+621195)
chr17	41173826	41174426	5.45	3.7	1.76	0.0493	RND2 (-3132), VAT1 (+309)
chr3	52930739	52931427	5.29	3.68	1.61	0.0493	TMEM110-MUSTN1 (+495), TMEM110 (+529)
chr5	176738987	176739362	5.07	2.75	2.32	0.0493	MXD3 (+135)
chr2	20370338	20371916	3.51	5.23	-1.73	0.0494	LAPTM4A (-119338), SDC1 (+54067)
chr17	48473913	48475251	8.73	7.58	1.15	0.0494	LRRC59 (+332)
chr11	62494719	62497145	7.73	6.35	1.38	0.0494	HNRNPUL2 (-1111), HNRNPUL2-BSCL2 (-1076), TTC9C (-79)
chr17	57408430	57409152	5.97	4.02	1.95	0.0494	YPEL2 (-272)
chr17	66031753	66032792	7.18	5.93	1.25	0.0494	KPNA2 (+197)
chr17	34889731	34891834	8.27	7.04	1.23	0.0496	PIGW (-86), MYO19 (+32)
chr1	206858651	206860898	7.92	6.42	1.5	0.0496	MAPKAPK2 (+1393), IL10 (+86064)
chr3	27410414	27410937	4.98	2.66	2.32	0.0496	NEK10 (+236)
chr7	3220193	3221445	4.66	6.08	-1.42	0.0496	CARD11 (-137240), SDK1 (-120261)
chr14	54409802	54411022	4.99	2.73	2.26	0.0496	DDHD1 (-790596), BMP4 (+13117)
chr4	121613761	121614252	2.68	4.76	-2.08	0.0496	MAD2L1 (-625778), PRDM5 (+229997)
chrX	118986279	118987095	6.34	4.76	1.58	0.0496	UPF3B (+274)
chr19	51523084	51524486	7.29	5.89	1.39	0.0497	KLK10 (-503)
chr11	122931483	122932909	6.62	5.07	1.55	0.0497	HSPA8 (+847)
chr1	1243432	1243847	5.58	3.85	1.73	0.0498	PUSL1 (-307), ACAP3 (-242)
chr12	76243711	76244427	2.94	4.84	-1.9	0.0498	KRR1 (-338668), PHLDA1 (+183643)
chr21	41489972	41490636	3.26	5.43	-2.18	0.0498	PCP4 (+251061), DSCAM (+728761)
chr19	531896	532481	5.42	3.89	1.53	0.0499	CDC34 (+475)

## Sheet: Supp Table S7
Supplementary Table S7
Genes associated to differential regions in SCs between MUT and NC, as annotated by GREAT
# GREAT version 4.0.4 Species assembly: hg19 Association rule: Basal+extension: 5000 bp upstream, 1000 bp downstream, 1000000 bp max extension, curated regulatory domains included
chr	start	end	log2(NC Signal)	log2(MUT Signal)	Fold-Change log2(NC/MUT)	FDR	Nearest Gene(s) (distance to TSS)
chr20	22207230	22208758	6.87	2.97	3.9	3.21e-09	FOXA2 (+357107), PAX1 (+521697)
chr12	127724604	127725679	6.51	2.37	4.14	3.5e-09	NONE
chr5	86537871	86540678	6.26	1.77	4.49	4.97e-09	RASA1 (-24430), COX7C (+625502)
chr9	87283488	87286666	7.89	4.57	3.32	1.52e-08	NTRK2 (+1611)
chr4	186853659	186854264	5.78	1.46	4.32	4.73e-08	PDLIM3 (-397300), SORBS2 (+23844)
chr22	25361981	25364019	6.02	1.35	4.67	1.77e-07	CRYBB3 (-232817), TMEM211 (-20338)
chr12	16761296	16763418	7.23	3.63	3.6	2.68e-07	LMO3 (-2273)
chr3	133796491	133798279	7.19	3.39	3.81	3.45e-07	SLCO2A1 (-48465), RYK (+172109)
chr5	134914842	134915839	6.51	3.59	2.92	3.46e-07	CXCL14 (-372)
chr14	25517730	25519172	7.1	4.09	3.01	9.65e-07	GZMB (-414978), STXBP6 (+1052)
chr5	115313922	115315240	6.61	3.45	3.16	1.18e-06	COMMD10 (-106107), ENSG00000172901 (+16390)
chr12	46123473	46124091	7.17	4.48	2.68	1.97e-06	ARID2 (+334)
chr12	127662724	127663969	6.7	3.82	2.88	4.28e-06	NONE
chr3	160282740	160283306	6.88	3.95	2.93	4.28e-06	KPNA4 (+353)
chr22	25348054	25350182	7.45	4.69	2.75	4.28e-06	CRYBB3 (-246699), TMEM211 (-6456)
chr6	157099698	157100091	5.39	1.67	3.72	7.28e-06	ARID1B (+832)
chr11	131357521	131358260	5.99	2.43	3.56	7.74e-06	SNX19 (-571487), NTM (-423465)
chrX	123095594	123096907	6.86	4.27	2.59	8.12e-06	SH2D1A (-383943), STAG2 (+1882)
chr3	142606985	142608764	7.59	4.78	2.82	8.12e-06	PCOLCE2 (+170)
chr5	172483188	172484161	5.97	2.1	3.87	8.12e-06	CREBRF (+320)
chr16	55711958	55713923	7.32	4.78	2.54	9.04e-06	SLC6A2 (+22385), CES1 (+154129)
chr2	65354233	65357414	7.97	5.35	2.62	9.17e-06	RAB1A (+1416), CEP68 (+72318)
chr3	9925559	9926280	5.39	0.91	4.48	9.84e-06	JAGN1 (-6318), CIDEC (-5725)
chr5	71404212	71405905	6.39	3.12	3.27	1.25e-05	MAP1B (+1998), MRPS27 (+211029)
chr1	93425058	93426750	7.66	5.35	2.31	1.35e-05	FAM69A (+1153), RPL5 (+128322)
chr12	5821529	5823065	6.04	2.63	3.4	1.51e-05	ANO2 (+233101), NTF3 (+281018)
chr6	6455864	6456757	5.48	1.57	3.91	1.76e-05	F13A1 (-135244), LY86 (-132030)
chr2	142887938	142889247	6.08	3.15	2.94	1.94e-05	LRP1B (+677)
chr18	33358742	33360031	6.72	3.86	2.86	1.94e-05	GALNT1 (+124863), RPRD1A (+288152)
chr15	36893260	36894006	6.31	3.55	2.76	2e-05	MEIS2 (+498453)
chr12	16758413	16761028	7.57	4.99	2.58	2.27e-05	LMO3 (+363)
chr17	1100815	1101563	6.31	3.48	2.84	2.3e-05	BHLHA9 (-72664), ABR (-18021)
chr1	184858410	184859765	6.51	3.78	2.73	2.34e-05	EDEM3 (-135041), FAM129A (+84594)
chr12	120031520	120032202	5.72	2.57	3.15	2.45e-05	TMEM233 (+597)
chr3	112092791	112095768	7.73	5.2	2.53	2.45e-05	CD200 (+42277), BTLA (+124128)
chr9	139287374	139288678	6.25	2.97	3.29	2.45e-05	CARD9 (-19893), SNAPC4 (+5223)
chr3	126190503	126191265	5.45	2.14	3.31	2.45e-05	ZXDC (+3878), CCDC37 (+77102)
chr6	155634814	155636837	7.56	5.33	2.23	2.78e-05	TFB1M (-208)
chr3	133292510	133293055	5.32	1.72	3.59	2.99e-05	CDV3 (+209)
chr13	102208429	102209005	5.46	2.03	3.43	3.06e-05	ITGBL1 (+103751), FGF14 (+845407)
chr19	6611214	6611925	5.59	2.31	3.28	3.43e-05	CD70 (-20407), TNFSF14 (+59029)
chr22	25371865	25374530	7.71	5.09	2.63	3.43e-05	CRYBB3 (-222619), TMEM211 (-30536)
chr14	54906918	54908248	7.23	4.87	2.36	3.43e-05	CNIH1 (+566)
chr1	64013574	64014874	7.24	4.58	2.66	3.56e-05	PGM1 (-74540), EFCAB7 (+25163)
chr2	97480941	97481798	6.69	4.29	2.41	3.56e-05	CNNM3 (-617)
chr12	120032277	120033151	6.13	3.06	3.07	3.57e-05	PRKAB1 (-72844), TMEM233 (+1450)
chr9	42250356	42251691	7.25	4.87	2.37	3.57e-05	FOXD4L2 (-466210), SPATA31A5 (+750345)
chr22	25385042	25392795	8.44	5.86	2.57	3.99e-05	CRYBB3 (-206898), TMEM211 (-46257)
chr12	127658838	127659526	5.91	3.26	2.64	4.15e-05	NONE
chr15	99682416	99685482	6.6	4.03	2.57	4.28e-05	SYNM (+38663), TTC23 (+105814)
chr2	69989147	69991277	7.91	5.39	2.52	4.28e-05	GMCL1 (-66562), ANXA4 (+21106)
chr9	99222642	99223489	6.03	3.43	2.59	4.28e-05	HABP4 (+10579), CDC14B (+159046)
chr22	25421601	25423028	6.31	3.69	2.62	5.16e-05	CRYBB3 (-173502), TMEM211 (-79653)
chr19	19029032	19030349	8.04	5.84	2.2	5.32e-05	DDX49 (-793), COPE (+515)
chr7	43687814	43688919	6.17	3.08	3.09	5.4e-05	COA1 (+1528), STK17A (+65703)
chr2	45396200	45397398	6.51	3.86	2.65	6.09e-05	SIX2 (-160230), SRBD1 (+441621)
chr14	65568473	65569336	7.32	4.95	2.37	6.16e-05	MAX (+283)
chr9	134587764	134591163	7.81	5.34	2.46	6.16e-05	RAPGEF1 (-4235)
chr12	93321200	93323037	7.46	4.95	2.51	6.16e-05	EEA1 (+988)
chr13	45914210	45915466	7.78	5.42	2.35	6.39e-05	TPT1 (+667)
chr1	111990584	111991591	6.55	4.09	2.46	6.47e-05	ATP5F1 (-470), WDR77 (+910)
chr6	6689690	6691184	6.36	3.99	2.37	6.47e-05	RREB1 (-417604), LY86 (+102096)
chr2	237812450	237813056	5.06	1.34	3.72	6.47e-05	COPS8 (-181202), ACKR3 (+334469)
chr11	134093842	134094497	6.74	4.27	2.47	6.74e-05	VPS26B (-369), NCAPD3 (-285)
chr5	136482396	136483052	6.06	3.4	2.65	6.74e-05	TRPC7 (-781499), SPOCK1 (+352313)
chr10	65281239	65281652	5.92	2.88	3.04	7.11e-05	REEP3 (+323)
chr22	25365397	25366814	6.33	3.34	2.99	7.11e-05	CRYBB3 (-229711), TMEM211 (-23444)
chr14	96828365	96829767	7.98	5.76	2.22	7.11e-05	GSKIP (-828)
chr19	36544134	36546250	7.79	5.55	2.24	7.2e-05	WDR62 (-647), THAP8 (+472)
chr18	61110465	61113487	7.67	4.75	2.92	7.2e-05	SERPINB5 (-32018), VPS4B (-22280)
chr1	62533581	62534882	6.66	4.45	2.21	7.2e-05	L1TD1 (-126271), INADL (+326083)
chr10	54245815	54246562	5.2	1.34	3.86	7.31e-05	DKK1 (+172133), MBL2 (+285271)
chr10	118030421	118033580	8.01	5.46	2.55	7.33e-05	GFRA1 (+978)
chr12	69753026	69754583	7.99	5.92	2.06	7.33e-05	YEATS4 (+322)
chr19	16940482	16941389	6.33	4.03	2.3	7.36e-05	SIN3B (+718)
chr2	211089283	211090477	6.68	3.79	2.89	7.36e-05	ACADL (+335)
chr10	78203258	78204370	6.28	3.68	2.6	7.36e-05	C10orf11 (+661295)
chr9	66457825	66458692	8.13	5.77	2.36	7.36e-05	SPATA31A7 (-948649)
chr10	6244839	6245401	5.83	2.84	3	7.36e-05	PFKFB3 (+226)
chr14	88354695	88355173	5.3	2.21	3.09	7.36e-05	GALC (+104681)
chr2	48132725	48133656	6.78	4.45	2.33	7.36e-05	FBXO11 (-259)
chr7	143531969	143534557	7.86	5.9	1.96	7.36e-05	CTAGE6 (-78474), FAM115A (+65985)
chr16	50776207	50777393	6.73	4.24	2.48	7.72e-05	CYLD (+129)
chr9	2014038	2015172	6.86	4.52	2.34	7.76e-05	SMARCA2 (-7340), DMRT2 (+964251)
chrX	102611336	102611937	6.06	3.42	2.64	7.77e-05	WBP5 (+264)
chr5	3593939	3595837	8.86	5.76	3.1	7.77e-05	IRX1 (-1280)
chr5	138940929	138942821	7.58	5.24	2.34	7.99e-05	CXXC5 (-86002), UBE2D2 (+1124)
chr6	110115111	110116347	6.84	4.43	2.4	7.99e-05	GPR6 (-184569), FIG4 (+103214)
chr10	123513187	123513834	5.48	2.37	3.11	7.99e-05	FGFR2 (-155594), ATE1 (+174040)
chr11	63381458	63381947	5.97	3.06	2.9	8.17e-05	PLA2G16 (+138)
chr17	18965745	18966909	6.95	4.91	2.03	8.67e-05	EPN2 (-174327), GRAP (-15377)
chr1	149758846	149759490	5.11	1.06	4.05	8.67e-05	FCGR1A (+4922), HIST2H2BF (+24760)
chr7	856601	857525	6.25	3.57	2.68	8.91e-05	SUN1 (-15075), HEATR2 (+90725)
chr6	149290463	149292103	7.12	4.47	2.66	9.79e-05	TAB2 (-350905), UST (+222819)
chr12	111019645	111021026	8.05	5.71	2.34	9.79e-05	PPTC7 (+789)
chr4	142141790	142143201	8.39	6.3	2.09	0.000103	ZNF330 (+455)
chr3	99190392	99191554	6.06	3.39	2.68	0.000103	DCBLD2 (-570440), COL8A1 (-166346)
chr3	193852158	193853439	6.97	4.6	2.37	0.000104	HES1 (-1135)
chr4	140096534	140098348	7.92	5.66	2.26	0.000104	ELF2 (+931)
chrX	2669777	2671356	6.52	3.97	2.56	0.000104	XG (+474)
chr9	133723162	133724332	6.52	4.3	2.22	0.000104	QRFP (+45478), ABL1 (+134414)
chr16	55470816	55472567	6.75	3.93	2.82	0.000106	MMP2 (-41191), IRX6 (+114020)
chr3	149057868	149059308	6.84	4.63	2.21	0.000107	TM4SF18 (-7040), TM4SF1 (+37064)
chr17	19091854	19092945	6.96	4.89	2.07	0.000108	GRAP (-141450), EPN2 (-48254)
chr21	35308805	35309792	6.41	3.71	2.7	0.000108	MRPS6 (-136524), ATP5O (-21015)
chr7	6414250	6415733	6.61	4.22	2.39	0.000111	RAC1 (+822)
chr12	133336209	133338319	7.83	5.67	2.15	0.000113	ANKLE2 (+1210), PGAM5 (+49859)
chr1	222013375	222014689	7.01	4.47	2.55	0.000116	DUSP10 (-98514), HHIPL2 (+707413)
chr7	26238115	26241197	9.05	6.9	2.15	0.000116	CBX3 (-1126), HNRNPA2B1 (+710)
chr6	143264454	143266195	8.09	5.89	2.2	0.000123	HIVEP2 (+1013), GPR126 (+642259)
chr8	81397180	81398280	6.74	4.09	2.64	0.000126	ZBTB10 (-172)
chr17	1135688	1136165	4.68	0.41	4.27	0.000126	ABR (-52759), BHLHA9 (-37926)
chr20	48329065	48330269	7.07	4.78	2.29	0.000128	B4GALT5 (+748)
chr11	118797850	118799988	8.05	5.6	2.45	0.000129	UPK2 (-28107), BCL9L (-17306)
chr7	140623270	140624624	8.38	6.3	2.08	0.000129	BRAF (+617)
chr6	17705807	17707714	9.44	7.17	2.26	0.00013	NUP153 (-143)
chr12	1313304	1315286	7.14	4.7	2.44	0.000131	ERC1 (+213891), FBXL14 (+389036)
chr15	58678434	58679426	6.38	3.97	2.41	0.000135	LIPC (-23838), AQP9 (+248535)
chr7	115956244	115957524	6.55	4.02	2.54	0.000135	CAV2 (-182560), TES (+106337)
chr22	25448096	25449961	7.46	4.64	2.81	0.000135	CRYBB3 (-146788), TMEM211 (-106367)
chr7	80127639	80129056	6.71	4.02	2.7	0.000136	GNAT3 (+12988), CD36 (+129457)
chrY	2634768	2636962	7.29	4.87	2.42	0.000136	SRY (+19875)
chr2	75790931	75791717	2.46	5.3	-2.85	0.000136	TACR1 (-364498), EVA1A (+5524)
chr7	75951255	75953332	6.99	4.72	2.27	0.000138	HSPB1 (+20433), YWHAG (+36054)
chr12	132344693	132346502	5.53	2.55	2.99	0.000138	ULK1 (-33598), MMP17 (+32660)
chr20	52211107	52214142	6.74	4.53	2.21	0.000138	ZNF217 (-2247)
chr2	64993782	64996188	8.55	6.32	2.24	0.000138	SLC1A4 (-221550), SERTAD2 (-113938)
chr7	143317357	143320108	7.36	5.37	1.99	0.000141	FAM115C (+690)
chr1	149374772	149375868	5.65	2.52	3.13	0.000141	HIST2H3PS2 (+25222), NBPF16 (+635877)
chr4	78740011	78740695	7.08	4.98	2.1	0.000141	CNOT6L (+191)
chr3	76359556	76361367	6.85	3.74	3.1	0.000141	ROBO2 (+404616)
chrX	2684790	2685880	6.78	4.08	2.7	0.000142	GYG2 (-61528), XG (+15242)
chr12	112035287	112036504	7.03	4.73	2.3	0.000145	ATXN2 (+1584), SH2B3 (+192144)
chr5	73496588	73498168	1.04	4.89	-3.85	0.000145	ENC1 (+439871), ARHGEF28 (+575395)
chr2	68479068	68479724	5.85	2.8	3.05	0.000145	PPP3R1 (+267)
chr1	224621352	224622137	6.43	4.12	2.31	0.000145	WDR26 (+256)
chr1	111992008	111992909	6.86	4.63	2.23	0.000145	WDR77 (-461), ATP5F1 (+901)
chr21	35347872	35348839	6.41	3.41	3	0.000145	MRPS6 (-97467), ATP5O (-60072)
chr22	23567406	23569225	7.07	4.94	2.13	0.000145	BCR (+45919), IGLL1 (+354179)
chr2	45696595	45698156	6.3	3.9	2.41	0.000145	SIX2 (-460807), SRBD1 (+141044)
chrY	297570	298081	6.87	4.21	2.66	0.000146	NONE
chr19	35687011	35687450	5.01	1.77	3.24	0.000148	FAM187B (+32401), FXYD5 (+41555)
chr17	44268456	44269273	6.29	3.82	2.47	0.000148	KANSL1 (+1301), STH (+192249)
chr1	225883216	225883639	4.63	0.28	4.35	0.000148	SRP9 (-82103), ENAH (-42584)
chr14	99221307	99222012	5.75	2.99	2.76	0.000148	BCL11B (+515905)
chr10	131458204	131458988	5.68	2.99	2.69	0.000156	MGMT (+193148), EBF3 (+303509)
chr9	73539551	73539962	4.87	1.21	3.66	0.000158	KLF9 (-510217), TRPM3 (+196757)
chr1	228644699	228646741	7.55	5.17	2.38	0.000165	HIST3H2A (-160), HIST3H2BB (-88)
chr19	2576259	2577623	6.49	4.1	2.38	0.000165	GADD45B (+100816), GNG7 (+125766)
chr3	149015657	149019991	7.71	5.27	2.44	0.000172	CP (-77982), TM4SF18 (+33724)
chr4	82393199	82394385	5.99	3.55	2.44	0.000172	RASGEF1B (-723)
chr2	198363287	198364694	7.93	5.52	2.4	0.000173	HSPE1-MOB4 (-1146), HSPE1 (-727), HSPD1 (+780)
chr7	120590262	120591751	6.87	4.9	1.98	0.000173	ING3 (+204)
chr6	143266332	143267567	8.3	6.03	2.27	0.000175	HIVEP2 (-612)
chr5	3605122	3606852	6.99	4.18	2.8	0.000175	IRX1 (+9819)
chr9	96928525	96928919	6.34	3.86	2.48	0.000177	ZNF169 (-92871), PTPDC1 (+81976)
chr16	67514105	67515216	7.83	5.6	2.23	0.000177	ATP6V0D1 (+479)
chrX	118923926	118926879	8.29	6.16	2.13	0.000177	RPL39 (+203)
chr14	95983078	95984240	6.68	4.4	2.28	0.000177	SYNE3 (-41486), GLRX5 (-17271)
chr1	225837663	225840765	8.34	6.4	1.95	0.000177	LBR (-222695), ENAH (+1630)
chr6	143267716	143269859	9.24	7.15	2.09	0.000178	HIVEP2 (-2450)
chr3	13653502	13654315	5.7	2.75	2.95	0.00018	FBLN2 (+63278), WNT7A (+267709)
chr20	35202045	35202807	6.89	4.39	2.51	0.000188	TGIF2-C20orf24 (-530), TGIF2 (+535)
chr11	29206767	29207235	4.9	1.35	3.55	0.000188	KCNA4 (+831569)
chr14	93439998	93441464	6.99	4.59	2.4	0.000188	CHGA (+51306), ITPK1 (+141417)
chr13	36918623	36921560	9.3	7.39	1.91	0.000189	SPG20 (+842)
chr17	45609168	45610616	6.67	4.21	2.45	0.000194	KPNB1 (-117312), NPEPPS (+1462)
chr1	185452703	185453402	4.7	0.91	3.79	0.000194	HMCN1 (-250630), IVNS1ABP (-166592)
chrX	24165688	24167938	8.23	6.11	2.11	0.000196	ZFX (-1049)
chr7	153016948	153017736	5.34	2.49	2.84	0.000197	DPP6 (-732423), ACTR3B (+560508)
chr3	196228310	196230669	8.64	6.38	2.26	0.000197	UBXN7 (-70145), RNF168 (+1149)
chr9	22646287	22646978	5.65	2.57	3.08	0.000199	DMRTA1 (+199793)
chrX	100663068	100664502	7.14	5.08	2.06	0.000199	GLA (-872), HNRNPH2 (+502)
chr2	208377853	208379636	6.94	4.43	2.5	0.000199	KLF7 (-348076), CREB1 (-15871)
chr18	12032299	12034059	7.07	4.18	2.89	0.0002	CIDEA (-221139), IMPA2 (+51752)
chr18	9913100	9914485	7.52	5.12	2.4	0.000202	VAPA (-266)
chr3	50126234	50127118	7.75	5.76	1.99	0.000202	RBM5 (+335)
chr8	133771730	133774234	6.27	3.9	2.37	0.000203	TMEM71 (-154)
chr9	75834265	75835387	6.31	3.47	2.84	0.000203	ANXA1 (+62256)
chr17	48784286	48785037	7	5.02	1.98	0.000203	ANKRD40 (+623)
chr2	165695261	165696044	5.66	2.7	2.96	0.000204	GRB14 (-217295), COBLL1 (+2269)
chr5	81051403	81052377	5.33	2.28	3.05	0.000204	SSBP2 (-4818)
chr3	154849213	154850313	6.9	4.63	2.27	0.000204	MME (+52327), PLCH1 (+544065)
chr11	127922542	127923709	5.65	2.74	2.9	0.000204	ETS1 (+534327)
chr12	26278133	26280790	8.42	6.5	1.92	0.000204	BHLHE41 (-1402)
chr9	99180004	99180821	6.59	3.82	2.78	0.000204	ZNF367 (+198)
chr17	39077916	39079983	6.95	4.52	2.42	0.000207	KRT20 (-37471), KRT23 (+14722)
chr6	122790974	122793551	8.56	6.68	1.89	0.000211	SERINC1 (+704)
chr6	6712121	6713706	6.31	3.76	2.55	0.000211	RREB1 (-395127), LY86 (+124573)
chr2	131099542	131100241	6.67	4.55	2.12	0.000213	CCDC115 (+30), IMP4 (+94)
chr19	19516790	19517128	4.63	0.28	4.35	0.000215	NDUFA13 (-109605), GATAD2A (+20317)
chr19	39340085	39340863	5.78	3.23	2.55	0.000217	HNRNPL (+499)
chr19	2474710	2475998	7.77	4.97	2.79	0.000217	GADD45B (-771)
chr8	16610111	16611445	6.68	4.4	2.29	0.000217	MSR1 (-560554), FGF20 (+248912)
chr16	73102015	73103089	6.89	4.78	2.1	0.000217	ZFHX3 (-20278)
chr4	54656221	54656886	1.68	4.95	-3.27	0.000217	LNX1 (-198771), CHIC2 (+274303)
chr15	70866374	70866738	5.12	1.82	3.3	0.000217	TLE3 (-476041), UACA (+189376)
chr1	219294168	219294987	6.26	4.12	2.14	0.000217	LYPLAL1 (-52608), TGFB2 (+775001)
chr12	96199035	96200995	7.26	4.72	2.55	0.000224	SNRPF (-52691), NTN4 (-15479)
chr7	73588591	73589852	7.73	5.37	2.36	0.000224	EIF4H (+647)
chr6	29893243	29894935	9.01	7.04	1.97	0.000224	ZNRD1 (-134942), HLA-G (+99333)
chr12	16499462	16503091	9.09	6.66	2.43	0.000224	MGST1 (+565)
chr8	106330678	106331084	5.88	3.64	2.24	0.000224	ZFPM2 (-39)
chr2	218282528	218283548	5.78	2.73	3.05	0.000226	TNP1 (-558251), TNS1 (+525813)
chrX	118110653	118111334	5.69	3.23	2.46	0.000229	LONRF3 (+2281), KIAA1210 (+173548)
chr8	132828137	132828819	5.97	3.46	2.51	0.00023	ADCY8 (-773806), EFR3A (-87857)
chr17	76587877	76588756	6.26	3.95	2.31	0.000231	DNAH17 (-14841), CYTH1 (+190059)
chr12	497477	499273	7.59	5.61	1.98	0.000231	KDM5A (+245)
chr1	211755207	211755798	5.6	2.54	3.06	0.000233	SLC30A1 (-3419)
chr4	175203591	175205909	8.24	6.43	1.81	0.000233	CEP44 (-305), FBXO8 (+665)
chr7	72299922	72301442	8.15	6.23	1.92	0.000234	CALN1 (-423324), POM121 (-49254)
chr14	81999325	82000213	6.93	4.6	2.33	0.000234	SEL1L (+436)
chr11	85777833	85780240	8.31	6.23	2.08	0.000235	PICALM (+934)
chr1	159930119	159931415	6.15	3.56	2.59	0.000237	SLAMF9 (-6723), PIGM (+71016)
chr7	224500	227223	7.18	4.72	2.45	0.000237	FAM20C (+32893), PDGFA (+333169)
chr16	85356031	85357529	6.66	4.17	2.49	0.00024	GSE1 (-290042), FAM92B (-210666)
chr14	103244142	103245463	7.13	5	2.13	0.000242	TRAF3 (+990)
chrX	63614538	63615407	5.54	3.07	2.47	0.000242	MTMR8 (+338)
chr2	114647462	114649806	8.09	5.92	2.17	0.000246	ACTR3 (+1097)
chr12	861721	862163	5.6	2.7	2.91	0.000248	WNK1 (-147)
chr3	112051507	112053538	7.64	5.33	2.31	0.000248	CD200 (+520)
chr2	237640878	237641930	5.99	3.39	2.6	0.00025	COPS8 (-352551), ACKR3 (+163120)
chrX	40439488	40440861	6.95	4.68	2.27	0.000252	ATP6AP2 (+15)
chr7	80642752	80643455	5.64	2.72	2.92	0.000255	SEMA3C (-94437), HGF (+756410)
chr7	70159720	70161913	7.5	5.25	2.25	0.000258	WBSCR17 (-436338)
chr11	18548080	18549617	8.01	6.11	1.89	0.000268	TSG101 (-70)
chr14	94809994	94813963	7.42	4.8	2.62	0.000268	SERPINA6 (-22248), SERPINA1 (+45050)
chr7	66459111	66462429	8.8	6.77	2.03	0.000269	TYW1 (-1032), SBDS (-182)
chr17	35847254	35849869	7.58	5.37	2.21	0.000269	DUSP14 (-21419), TADA2A (+81597)
chrX	135961430	135962992	7.98	6.1	1.87	0.000269	RBMX (+673)
chr6	16761944	16764001	7.43	5.52	1.91	0.000269	ATXN1 (-1286)
chr2	225449534	225450176	6.08	3.56	2.52	0.00027	CUL3 (+210)
chr13	114779402	114782545	7.96	5.49	2.47	0.000274	GAS6 (-213934), RASA3 (+117112)
chr10	103910632	103913268	8.42	6.2	2.22	0.000275	NOLC1 (+17)
chr11	107991534	107993384	7.86	5.8	2.06	0.000276	ACAT1 (+216)
chr13	113718818	113720597	6.98	4.65	2.34	0.000276	F7 (-40413), MCF2L (+96173)
chr16	81898579	81901203	5.1	1.46	3.64	0.000276	PLCG2 (+87028), SDR42E1 (+145202)
chr16	83378248	83378953	5.79	3.05	2.74	0.000276	HSBP1 (-462847), CDH13 (+718031)
chr2	135676248	135677472	8.26	6.17	2.08	0.000276	CCNT2 (+465)
chr10	71929272	71931066	7.8	5.93	1.87	0.000284	SAR1A (+110)
chr8	81785132	81786051	6.67	4.17	2.5	0.000284	ZNF704 (+1424), ZBTB10 (+387690)
chr2	211036194	211037203	6.57	4.01	2.57	0.000291	KANSL1L (-592)
chr1	221915626	221917273	8.3	6.06	2.24	0.000294	DUSP10 (-932)
chr22	25450014	25451356	6.78	4.23	2.56	0.000295	CRYBB3 (-145132), TMEM211 (-108023)
chr19	49066028	49067118	5.52	2.6	2.92	0.000295	SPACA4 (-43427), SULT2B1 (+11241)
chr7	80633658	80635368	6.52	3.98	2.54	0.000296	SEMA3C (-85846), HGF (+765001)
chr5	171176731	171177528	5.71	2.54	3.17	0.000299	SMIM23 (-35746), FGF18 (+330470)
chr19	10765042	10766882	7.09	4.73	2.36	0.000299	QTRT1 (-46165), ILF3 (+1025)
chr12	100378735	100379359	6.2	4.09	2.12	0.000301	ANKS1B (-1032)
chr8	17104313	17105641	7.66	5.39	2.27	0.000304	CNOT7 (-590), VPS37A (+897)
chr3	160519467	160520581	6.22	3.77	2.44	0.000304	PPM1L (+46028), B3GALNT1 (+303115)
chr18	35157168	35158048	5.77	3.3	2.48	0.000304	CELF4 (-11608)
chr13	111521075	111523762	7.96	6.09	1.86	0.000304	ANKRD10 (+44997), ING1 (+155090)
chr10	23221372	23221865	5.44	3.03	2.41	0.000308	MSRB2 (-162816), ARMC3 (+4666)
chr8	144680230	144680617	4.96	1.9	3.06	0.000317	EEF1D (-579), TIGD5 (+350)
chr7	1603585	1605582	6.97	4.57	2.4	0.00032	TMEM184A (-8518), PSMG3 (+5045)
chr3	31574024	31575331	7.28	4.84	2.44	0.00032	STT3B (+396)
chr2	54466949	54467701	6.02	3.04	2.98	0.000325	TSPYL6 (+16084), ACYP2 (+124684)
chrX	133507288	133508310	7.21	5.09	2.12	0.000326	PHF6 (+457)
chr14	102551910	102553495	7.22	5.13	2.09	0.000326	HSP90AA1 (+53320), DYNC1H1 (+121838)
chr3	160473357	160474548	7.19	4.75	2.44	0.000336	PPM1L (-43)
chr9	134278363	134279169	5.62	3.28	2.34	0.000336	PRRC2B (-26711), PPAPDC3 (+113685)
chr15	78598721	78599849	6.67	4.13	2.54	0.000336	CRABP1 (-33381), WDR61 (-7149)
chr1	175291601	175292137	1.46	4.68	-3.22	0.000337	KIAA0040 (-129979), TNR (+421037)
chr5	170182119	170185294	5.77	2.75	3.02	0.000341	GABRP (-25979), KCNIP1 (+252130)
chr7	20135393	20135981	4.87	1.46	3.41	0.000346	TMEM196 (-322671), MACC1 (+121326)
chr2	103333788	103334265	5.41	2.7	2.71	0.000349	MFSD9 (+19286), SLC9A2 (+97861)
chr7	30129579	30133007	7.98	5.46	2.52	0.000349	MTURN (-43133), PLEKHA8 (+63264)
chr2	165696586	165699126	8.28	5.89	2.39	0.000349	COBLL1 (+66)
chr14	21734944	21737774	8.64	6.56	2.09	0.000349	OR5AU1 (-112137), HNRNPC (+1279)
chr17	40914423	40915032	4.91	1.58	3.33	0.000349	VPS25 (-10726), RAMP2 (+1516)
chr17	53799685	53801033	6.86	4.78	2.08	0.000349	MMD (-301006), TMEM100 (+9123)
chr17	53314872	53315832	6.45	3.85	2.6	0.000349	COX11 (-269206), HLF (-27021)
chr8	108508337	108510004	7.03	4.91	2.13	0.000354	ABRA (-726698), ANGPT1 (+1067)
chr2	46770112	46771894	7.82	5.6	2.22	0.000354	RHOQ (+1136), PIGF (+73255)
chr9	96215992	96216463	4.95	1.77	3.18	0.000355	PHF2 (-122461), FAM120A (+2224)
chr9	14345379	14350475	9.44	7.08	2.36	0.000356	NFIB (-34261), ZDHHC21 (+345542)
chr6	157098970	157099635	6.87	4.53	2.34	0.000362	ARID1B (+240)
chr5	131131221	131133683	9.12	6.83	2.28	0.000362	ENSG00000273217 (+224), FNIP1 (+258)
chr2	75827174	75828620	2.05	4.98	-2.92	0.000364	MRPL19 (-46012), EVA1A (-31049)
chr1	7844423	7845271	6.96	4.57	2.39	0.000364	PER3 (+84)
chr1	78223896	78225616	7.76	5.82	1.93	0.000364	USP33 (+781)
chr5	3596360	3601122	7.66	4.95	2.71	0.000364	IRX1 (+2573)
chr2	214016641	214017570	6.69	4.21	2.48	0.00037	IKZF2 (-2048)
chr4	15341602	15344522	7.65	5.27	2.38	0.00037	CC2D2A (-128427), C1QTNF7 (+1502)
chr1	98385197	98386618	7.49	5.41	2.08	0.000373	DPYD (+671)
chr4	98420280	98421122	4.39	-0.37	4.76	0.000376	RAP1GDS1 (-761968)
chr16	81213946	81215782	7.15	5.16	1.98	0.000376	GCSH (-84856), BCMO1 (-57189)
chr16	54967193	54974386	8.72	6.7	2.01	0.000379	IRX6 (-386882), IRX5 (+6016)
chr9	101572129	101573420	6.41	3.94	2.47	0.000383	COL15A1 (-133146), GALNT12 (+2794)
chr3	185303105	185305028	8.38	6.59	1.79	0.000384	SENP2 (+105)
chr16	69951287	69952729	6.49	4.26	2.23	0.000384	CLEC18A (-33075), WWP2 (+155799)
chr20	23136350	23137972	7.39	5.31	2.08	0.000385	NXT1 (-194212), CD93 (-70184)
chr16	85547773	85549147	5.57	3.26	2.3	0.000389	FAM92B (-402346), GSE1 (-98362)
chr2	149402252	149404311	6.84	4.67	2.18	0.000389	EPC2 (+729)
chr18	46065581	46066723	7.29	4.88	2.41	0.000389	CTIF (+623)
chr8	146125217	146127802	7.81	5.84	1.97	0.00039	ZNF250 (+336)
chr3	75720899	75721936	6.58	3.94	2.64	0.00039	FRG2C (+7937), ZNF717 (+112837)
chr13	45151456	45152879	8.22	6.44	1.78	0.00039	TSC22D1 (-1467)
chr16	67950614	67951872	6.33	4.18	2.14	0.00039	CTRL (+15074), PSKH1 (+24068)
chr5	176972033	176973518	7.47	5.51	1.97	0.000391	DDX41 (-28306), FAM193B (+8732)
chr6	53114421	53115655	7.01	4.82	2.19	0.000391	GCM1 (-101411), ELOVL5 (+98710)
chr22	24448247	24449223	6.58	4.15	2.44	0.000391	SUSD2 (-128492), CABIN1 (+40867)
chr1	70686553	70688530	7.82	5.93	1.89	0.000391	SRSF11 (+16135), ANKRD13C (+132863)
chr1	227966562	227967520	6.16	3.98	2.18	0.000395	JMJD4 (-43929), PRSS38 (-36353)
chr12	53846121	53847008	6.74	4.56	2.18	0.0004	PCBP2 (+652)
chr6	108278036	108279449	7.25	5.42	1.83	0.0004	SEC63 (+650)
chr2	26100100	26101353	7.92	5.61	2.32	0.0004	ASXL2 (+658)
chr1	162517512	162519485	6.62	4.55	2.07	0.0004	UAP1 (-12824), UHMK1 (+50866)
chr12	108153464	108154682	6.73	4.49	2.24	0.0004	PRDM4 (+864)
chr8	133787638	133789045	7.17	5.03	2.14	0.0004	PHF20L1 (+712)
chr12	41579134	41579851	5.63	2.7	2.93	0.0004	PDZRN4 (-2757)
chrX	148622103	148623455	7.02	5.14	1.88	0.0004	CXorf40A (+592)
chr1	222628887	222629629	6.3	4.24	2.06	0.0004	DUSP10 (-713740), HHIPL2 (+92187)
chr2	55843124	55846188	8.84	7.03	1.81	0.0004	SMEK2 (+67)
chr12	119646654	119647712	5.87	3.59	2.28	0.0004	CCDC60 (-125334), HSPB8 (+30736)
chr5	131700350	131700850	5.28	2.43	2.85	0.000402	SLC22A5 (-4844)
chr6	108879750	108880794	6.67	4.52	2.15	0.000402	FOXO3 (-1797)
chr10	131759967	131761776	6.95	4.7	2.25	0.000402	EBF3 (+1233), MGMT (+495424)
chr2	200715968	200716276	4.61	1.07	3.54	0.000402	FTCDNL1 (-256)
chr7	1552432	1554337	6.24	3.65	2.59	0.000402	MAFK (-16965), INTS1 (-9382)
chr6	7165346	7168463	8.43	6.26	2.16	0.000412	RREB1 (+58864), SSR1 (+146535)
chr7	5595692	5596521	6.77	4.45	2.32	0.000412	FSCN1 (-36347), ACTB (-25767)
chr20	57273338	57275931	7.34	4.75	2.6	0.000412	GNAS (-153134), NPEPL1 (+6966)
chr11	44302814	44303232	0.83	4.44	-3.61	0.000413	ALX4 (+28693), EXT2 (+185276)
chr1	244210093	244211539	7.05	4.58	2.47	0.000413	ZBTB18 (-3769)
chr4	140098545	140099121	5.77	2.69	3.07	0.000415	ELF2 (-461)
chr9	111773478	111775812	8.2	6.02	2.17	0.000415	CTNNAL1 (+1164), FAM206A (+78184)
chr6	108880959	108881926	6.94	4.49	2.45	0.000415	FOXO3 (-626)
chr22	35653152	35654337	7.25	5.24	2.01	0.000419	HMGXB4 (+254)
chr2	68662469	68664130	6.82	4.8	2.02	0.000419	APLF (-31393), PLEK (+70995)
chr1	174969082	174970014	7.1	4.79	2.31	0.000419	CACYBP (+679)
chr20	23029335	23030285	6.57	4.12	2.45	0.000421	THBD (+568)
chr19	23868990	23870079	7.27	5.44	1.84	0.000421	ZNF675 (+469)
chr18	67713865	67714389	5.02	2.18	2.84	0.000421	CD226 (-89895), RTTN (+159054)
chr4	17615225	17616914	8.12	6.34	1.78	0.000421	MED28 (-184)
chr17	63058301	63060907	6.82	4.77	2.04	0.000421	RGS9 (-73988), GNA13 (-6647)
chr15	79165164	79167513	8.34	6.44	1.9	0.000427	MORF4L1 (+1183), CTSH (+71094)
chr6	31830881	31832315	7.93	6.1	1.83	0.000427	NEU1 (-915)
chr18	2845696	2847113	7.72	5.61	2.11	0.000427	EMILIN2 (-623)
chr5	71603038	71604354	7.65	5.63	2.02	0.000432	MRPS27 (+12392), MAP1B (+200635)
chr19	52693220	52693893	7.16	5.17	1.99	0.000432	PPP2R1A (+265)
chr7	117511959	117513578	7.15	5.25	1.91	0.000432	CTTNBP2 (+792)
chr5	56468140	56472382	9.33	7.29	2.03	0.000432	MIER3 (-222309), GPBP1 (-39687)
chr3	140660027	140662699	8.48	6.54	1.94	0.000432	SLC25A36 (+634)
chr13	31734573	31737328	8.84	6.75	2.09	0.000432	HSPH1 (+113)
chr15	62902617	62904167	5.48	2.84	2.63	0.000432	TPM1 (-431492), TLN2 (+49828)
chr10	32635230	32636167	9.56	7.45	2.11	0.000432	EPC1 (+414)
chr7	95949937	95952034	8.63	6.54	2.09	0.000432	SLC25A13 (+473)
chr4	4915981	4917848	7	4.92	2.08	0.000433	MSX1 (+55522), CYTL1 (+104284)
chr9	110045439	110047461	7.85	5.87	1.99	0.000433	RAD23B (+890)
chrX	44016201	44016847	5.57	2.79	2.78	0.000434	NDP (-183774), EFHC2 (+186394)
chr10	121355038	121356005	6.77	4.45	2.32	0.000435	TIAL1 (+485)
chr5	150587919	150588726	5.72	3.19	2.53	0.000435	ANXA6 (-50880), CCDC69 (+15383)
chr20	32399153	32401098	9.71	7.99	1.72	0.000435	RALY (-181402), CHMP4B (+1016)
chr2	46768121	46769728	8.08	6.17	1.91	0.000439	RHOQ (-942)
chr2	233496771	233498385	7.8	6	1.8	0.000441	EFHD1 (-360)
chr1	78221596	78222079	5.22	2.63	2.59	0.000444	ZZZ3 (-73495), USP33 (+3699)
chr2	119144689	119145348	6.57	4.28	2.28	0.000444	INSIG2 (+298969), EN1 (+460235)
chr10	5727346	5728030	5.76	3.34	2.41	0.000444	FAM208B (+887)
chr12	85305152	85306651	6.6	3.87	2.74	0.000444	SLC6A15 (+753)
chr3	151648719	151649840	6.29	4.1	2.18	0.000444	MBNL1 (-336549), SUCNR1 (+57849)
chr14	35514401	35515395	6.94	4.82	2.12	0.000444	SRP54 (+63735), PPP2R3C (+76621)
chr7	6145133	6146173	6.46	4.31	2.15	0.000448	USP42 (+1138), CYTH3 (+166622)
chr7	30633379	30635975	9.46	7.64	1.82	0.000448	GARS (+380)
chr14	59103518	59104463	6.63	4.68	1.95	0.000449	DACT1 (-906)
chr2	233493266	233494123	6.24	4.14	2.1	0.00045	EFHD1 (-4243)
chr1	171453218	171456769	9.85	7.95	1.89	0.00045	PRRC2C (+299)
chr17	80673795	80674367	4.58	0.28	4.3	0.00045	FN3KRP (-478)
chr2	118770268	118771679	7.31	5.06	2.24	0.00045	CCDC93 (+735)
chr1	93427162	93428105	6.82	4.74	2.08	0.00045	FAM69A (-577)
chr22	41488414	41489493	7.42	5.31	2.12	0.00045	L3MBTL2 (-112255), EP300 (+1164)
chr7	87103965	87104972	6.44	4.21	2.23	0.000454	ABCB4 (+586)
chr2	113874127	113875960	5.54	2.79	2.75	0.000454	IL1RN (-430)
chr11	59434738	59436246	6.78	4.54	2.24	0.000454	PATL1 (+961)
chr3	71157044	71157435	4.93	1.77	3.16	0.000454	FOXP1 (+22748)
chr9	87286763	87287819	6.14	3.72	2.42	0.00046	NTRK2 (+3825)
chr17	43660961	43663235	8.25	6.16	2.09	0.000479	CRHR1 (-199813), PLEKHM1 (-93988)
chr15	52311918	52313553	8.08	5.86	2.22	0.00048	MAPK6 (+1338), BCL2L10 (+92236)
chr1	8187849	8188291	5.22	2.58	2.65	0.00048	SLC45A1 (-189816), ERRFI1 (-101702)
chr1	39323698	39325287	7.33	4.81	2.52	0.000482	POU3F1 (-812043), RRAGC (+1002)
chr10	43132791	43134415	7.41	5.4	2.02	0.000482	ZNF33B (+389)
chr11	78127194	78128553	8.42	6.55	1.87	0.000483	GAB2 (+978)
chr12	107484695	107488316	9.77	7.68	2.09	0.00049	MTERFD3 (-105602), CRY1 (+1101)
chr5	80527951	80529545	7.1	5.27	1.83	0.00049	CKMT2 (-395)
chr15	86707092	86707595	5.42	2.65	2.77	0.00049	AGBL1 (+22117)
chr11	64071378	64072801	7.66	5.55	2.1	0.000491	ESRRA (-1609)
chr15	77361976	77363563	7.07	5.14	1.93	0.000493	TSPAN3 (+800)
chr9	77993273	77995009	6.58	4.03	2.54	0.000493	PCSK5 (-511419), OSTF1 (+290682)
chr10	26726807	26729210	7.7	5.46	2.24	0.000493	APBB1IP (+877)
chr2	8821063	8821810	5.64	2.93	2.72	0.000493	ID2 (+2462), KIDINS220 (+156318)
chr20	45753820	45755118	6.27	4.14	2.13	0.000493	ZMYND8 (+230945), EYA2 (+231206)
chr22	29168475	29168992	6.07	3.68	2.4	0.000493	CCDC117 (+72)
chr16	3766831	3767365	5.39	2.49	2.9	0.000494	TRAP1 (+500)
chr19	46295091	46295659	5.66	3.49	2.17	0.000494	DMWD (+685)
chr5	88080537	88082422	6.7	4.8	1.91	0.000494	TMEM161B (-516815), MEF2C (+118419)
chr17	53653866	53655313	7.31	5.4	1.91	0.000494	MMD (-155237), TMEM100 (+154892)
chr10	75254582	75255588	7.48	5.55	1.93	0.000494	PPP3CB (+697)
chr2	176866100	176867749	7.53	5.73	1.8	0.000494	HOXD10 (-114382), HOXD11 (-105089), HOXD12 (-97533), HOXD13 (-90694), KIAA1715 (+148), EVX2 (+81716)
chr16	54959994	54962243	6.11	3.6	2.51	0.000494	IRX5 (-3655)
chr4	144434155	144436524	8.55	6.75	1.8	0.000494	SMARCA5 (+724)
chr5	172409714	172412292	8.43	6.42	2.02	0.000494	ATP6V0E1 (+243)
chr22	41250652	41254061	9.05	7.09	1.96	0.000494	XPNPEP3 (-745), ST13 (+669)
chr2	203879565	203880149	6.5	4.23	2.27	0.000495	CYP20A1 (-223806), WDR12 (-102908)
chr15	67193394	67193744	5.15	1.95	3.2	0.000495	SMAD3 (-164614), SMAD6 (+199003)
chr7	55094061	55095397	6.77	4.76	2.01	0.0005	LANCL2 (-338412), EGFR (+7935)
chr13	41344546	41346056	7.37	5.44	1.93	0.000501	MRPS31 (+8)
chr2	25896706	25897799	6.22	3.85	2.36	0.000503	DTNB (-750)
chr13	99628830	99630687	6.82	4.77	2.05	0.000514	DOCK9 (+485)
chr3	128444319	128446866	8.26	6.24	2.03	0.000519	RAB7A (+628)
chr9	111201718	111208612	8.43	6.45	1.98	0.00052	KLF4 (-953238), ACTL7B (+414074)
chr3	124774879	124776660	6.73	4.6	2.13	0.00052	HEG1 (-968)
chr4	24584932	24586953	8.78	6.62	2.16	0.00052	DHX15 (+230)
chr7	130790903	130791818	6.63	4.39	2.24	0.00052	KLF14 (-372473), MKLN1 (-221258)
chr17	12892720	12893636	6.06	3.91	2.15	0.00052	ELAC2 (+28326), ARHGAP44 (+200322)
chr1	114353798	114355054	7.86	5.88	1.98	0.00052	RSBN1 (+672)
chr3	49447243	49449414	7.18	5.13	2.05	0.000521	TCTA (-1310), RHOA (+1306)
chr7	44886396	44887553	7.15	4.97	2.18	0.000521	H2AFV (+687)
chr14	90084108	90085504	7.02	4.88	2.14	0.000526	FOXN3 (+668)
chr7	56172723	56174806	8.04	6.28	1.75	0.000526	CHCHD2 (+504)
chr8	87355205	87355625	5.32	2.97	2.35	0.000527	WWP1 (+448)
chr8	120428602	120429174	5.66	3.31	2.35	0.000528	NOV (+342)
chr12	57823636	57824399	6.72	4.8	1.92	0.000528	INHBC (-4525), R3HDM2 (+770)
chr1	246728721	246730924	8.12	6.11	2	0.000528	TFB2M (-197), CNST (+75)
chr11	3013432	3014139	5.44	2.65	2.79	0.000528	NAP1L4 (-179)
chr10	91022391	91022900	5.03	2.18	2.86	0.000528	IFIT2 (-39066), LIPA (-10831)
chr14	99220593	99221234	5.43	2.6	2.83	0.000528	BCL11B (+516651)
chr4	103422773	103423975	7.5	5.22	2.29	0.000528	NFKB1 (+888)
chr6	149638997	149639555	6.61	4.32	2.29	0.000528	TAB2 (-2912)
chr6	4020954	4022580	7.88	5.96	1.92	0.00053	PRPF4B (+207)
chr17	57695911	57697923	9.13	7.2	1.93	0.00053	CLTC (-302)
chr2	178075682	178078778	9.58	7.64	1.94	0.000531	HNRNPA3 (-61)
chr1	109583841	109584676	6.44	3.98	2.45	0.000531	WDR47 (+349)
chr16	81464701	81466416	6.66	4.24	2.42	0.000532	CMIP (-13216), GAN (+117002)
chr20	40324841	40325273	4.86	1.73	3.13	0.000532	CHD6 (-77924)
chr11	111785009	111785985	5.8	3.66	2.14	0.000532	C11orf52 (-4104), CRYAB (-924)
chr22	42017206	42018418	7.58	5.64	1.94	0.000534	DESI1 (-712), XRCC6 (+458)
chr12	16034447	16036536	8.61	6.88	1.72	0.000538	STRAP (+163)
chr2	30888702	30889497	6.33	3.78	2.55	0.000538	CAPN13 (+141212), LCLAT1 (+218977)
chr17	36411739	36412538	5.89	3.7	2.19	0.000539	TBC1D3 (-53973), MRPL45 (-40850)
chr4	82425381	82427382	6.34	4.06	2.28	0.000539	RASGEF1B (-33313), HNRNPD (+868727)
chrX	129299245	129300198	7.09	5.04	2.06	0.000539	AIFM1 (+139)
chr7	140097004	140098399	7.42	5.27	2.15	0.000539	SLC37A3 (+647)
chrX	19361966	19362951	6.08	4.04	2.04	0.000539	PDHA1 (+448)
chr17	74721528	74724201	8.53	6.51	2.02	0.000539	JMJD6 (-104), METTL23 (-85)
chr6	169797837	169798431	5.56	3.39	2.17	0.000539	THBS2 (-143995), WDR27 (+303615)
chr2	70142165	70143641	7.19	5.12	2.07	0.00054	MXD1 (+700)
chr15	74034172	74036855	6.87	4.87	2	0.000544	TBC1D21 (-130454), CD276 (+58960)
chr5	151151874	151153123	7.27	5.25	2.03	0.000544	ATOX1 (-406)
chr3	169683885	169686191	8.41	6.6	1.81	0.000544	SEC62 (+485)
chr12	122878873	122880286	6.68	4.32	2.36	0.000545	CLIP1 (-14539), ZCCHC8 (+105938)
chr4	103744915	103750951	9.81	7.89	1.92	0.000546	MANBA (-65782), UBE2D3 (+42120)
chr7	65338330	65338666	5.24	2.86	2.37	0.000552	VKORC1L1 (+244)
chr16	87426429	87427564	6.56	4.4	2.16	0.000552	MAP1LC3B (+1591), ZCCHC14 (+98654)
chr11	47235289	47239181	8.74	6.88	1.86	0.000553	DDB2 (+742)
chr16	48656453	48657903	6.33	4.38	1.94	0.000555	N4BP1 (-13058), CBLN1 (+658564)
chr1	244013878	244014909	7.05	5.16	1.89	0.000555	AKT3 (-964)
chr10	30289694	30291389	7.1	5.12	1.98	0.000558	SVIL (-265812), KIAA1462 (+57911)
chr8	19170243	19171114	6.25	3.83	2.42	0.000558	SH2D4A (-449)
chr13	41884838	41886803	8.5	6.3	2.21	0.000559	NAA16 (+480)
chr4	76648706	76649672	5.8	3.65	2.15	0.00056	USO1 (-815)
chr6	157103267	157103887	5.85	3.52	2.32	0.00056	ARID1B (+4514), TMEM242 (+641056)
chr15	83477114	83478745	6.89	5.01	1.88	0.000561	FSD2 (-3109), WHAMM (-450)
chr7	46851410	46852249	6.31	4.42	1.89	0.000562	IGFBP3 (-890980), TNS3 (+727369)
chr3	130611891	130612909	8.41	6.52	1.89	0.000562	ATP2C1 (+42950), ASTE1 (+133246)
chr17	40834751	40835233	4.89	1.86	3.03	0.000563	CCR10 (-1131), CNTNAP1 (+361)
chr3	171526672	171530046	8.76	6.71	2.05	0.000564	PLD1 (-75)
chr1	212207770	212209699	6.88	5.06	1.83	0.000566	DTL (-184), INTS7 (+149)
chr19	21688116	21689543	8.21	6.15	2.06	0.00057	ZNF429 (+464)
chr17	53808017	53810417	7.85	6.13	1.71	0.00057	TMEM100 (+265)
chr17	8339158	8340485	7.66	5.37	2.29	0.00057	NDEL1 (+643)
chrX	54522188	54522554	4.66	1.34	3.32	0.00057	FGD1 (+228)
chr3	156253463	156254001	5.56	3.23	2.33	0.000571	SSR3 (+19241), KCNAB1 (+415395)
chr8	8931538	8934520	7.92	5.43	2.49	0.000578	ERI1 (+73372), PPP1R3B (+75177)
chr6	3162810	3163348	6.9	4.41	2.49	0.000578	TUBB2A (-5319), TUBB2B (+64890)
chr17	46102785	46104239	6.33	4.45	1.88	0.000586	COPZ2 (+11627), CDK5RAP3 (+55105)
chr15	63796673	63797112	6.11	3.85	2.26	0.000586	USP3 (+83)
chr11	9285196	9286671	8.33	6.12	2.21	0.000586	SCUBE2 (-172788), DENND5A (+1003)
chr7	38251391	38252366	5.81	3.55	2.26	0.000602	STARD3NL (+34055), AMPH (+419288)
chr6	44354146	44355873	8.12	6.18	1.94	0.000602	CDC5L (-252)
chr20	52443809	52447801	9.37	7.34	2.03	0.000602	ZNF217 (-235427), BCAS1 (+241328)
chr6	160209220	160212687	8.5	6.33	2.17	0.000602	MRPL18 (-544), TCP1 (-173)
chr4	147167114	147167686	4.92	1.86	3.06	0.000602	LSM6 (+70519), SLC10A7 (+275685)
chr2	676092	676867	6.29	4.17	2.12	0.000606	TMEM18 (+959)
chr2	129079551	129080276	6.67	4.52	2.15	0.000607	HS6ST1 (-3763)
chr10	6183100	6184632	6.7	4.72	1.98	0.00061	PFKFB3 (-61028), RBM17 (+52557)
chr14	21181917	21184806	4.79	1.22	3.57	0.000611	EDDM3A (-30689), ANG (+31026)
chr11	65623712	65625752	7.29	4.99	2.3	0.000613	MUS81 (-3144), CFL1 (+2154)
chr14	104003767	104004416	5.19	2.6	2.59	0.000614	TRMT61A (+8571), BAG5 (+24543)
chr3	152877267	152879865	6.66	4.65	2.01	0.000619	RAP2B (-1463)
chr13	102182104	102182697	5.66	2.75	2.92	0.000619	ITGBL1 (+77435), FGF14 (+871723)
chr19	6589104	6591206	6.64	4.26	2.37	0.00062	CD70 (+1008), TNFSF9 (+59145)
chr9	13443098	13446778	7.3	4.86	2.43	0.00062	MPDZ (-165375), NFIB (+868728)
chr19	33514599	33517883	4.22	-0.01	4.23	0.00062	RHPN2 (+39553), C19orf40 (+53085)
chr10	126606019	126607673	6.92	5.04	1.87	0.00062	ZRANB1 (-23846), FAM175B (+116492)
chr4	83293166	83296807	8.84	6.91	1.93	0.000622	HNRNPD (+122)
chr15	21312746	21313314	5.8	3.12	2.68	0.000628	NONE
chr15	67135208	67137317	7.25	5.34	1.91	0.00063	SMAD3 (-221920), SMAD6 (+141697)
chr18	9137487	9140189	7.74	5.84	1.9	0.00063	TWSG1 (-195927), ANKRD12 (+2063)
chrX	24711897	24712618	6.12	4.08	2.04	0.000636	POLA1 (+194)
chr5	72144696	72145365	5.84	3.56	2.28	0.000636	FCHO2 (-106777), TNPO1 (+32892)
chr18	48557105	48557795	6.1	3.71	2.39	0.000637	SMAD4 (+867)
chr7	148936656	148937372	6.56	4.58	1.98	0.000643	ZNF212 (+272)
chr3	128898473	128899103	5.34	3.03	2.31	0.000651	ISY1 (-18897), CNBP (+3965)
chr12	90102820	90104412	8.13	6.08	2.05	0.000655	ATP2B1 (-1008)
chr16	81069774	81070772	6.91	4.99	1.91	0.000655	ATMIN (+821)
chr17	75095180	75095907	5.83	3.49	2.34	0.000655	SEPT9 (-181948), SEC14L1 (+10713)
chr3	81791103	81793599	8.27	6.42	1.85	0.000655	GBE1 (+18961)
chr5	171000711	171001470	5.34	2.37	2.97	0.000659	SMIM23 (-211785), FGF18 (+154431)
chrX	107333402	107334877	6.71	4.81	1.89	0.000659	ATG4A (-758), PSMD10 (+708)
chr8	126451866	126452991	6.35	4.42	1.93	0.000659	TRIB1 (+9866)
chr13	30422593	30424872	8.77	6.87	1.89	0.000659	SLC7A1 (-253908), UBL3 (+1088)
chrX	20008226	20009017	5.58	3.23	2.36	0.000662	CXorf23 (-20206), MAP7D2 (+126413)
chr17	41080903	41081565	5.42	3.03	2.4	0.000662	G6PC (+28419), AARSD1 (+35259)
chr1	52082735	52084015	7.42	5.44	1.97	0.000662	OSBPL9 (+611)
chr5	178052777	178054168	8.15	6.4	1.75	0.000662	CLK4 (+642)
chr2	173942192	173942584	5.08	2.02	3.06	0.000662	CDCA7 (-277201), ENSG00000091436 (+1701)
chr15	90931428	90933106	7.68	5.8	1.88	0.000664	IQGAP1 (+817)
chr4	26322935	26323597	6.67	4.78	1.89	0.000665	RBPJ (+1934), CCKAR (+168818)
chr16	83370566	83371201	5.62	3.36	2.27	0.000665	HSBP1 (-470564), CDH13 (+710314)
chr11	105948328	105949456	7.62	5.67	1.95	0.000665	KBTBD3 (-706), AASDHPPT (+676)
chr7	1575967	1578082	8.54	6.51	2.03	0.000665	MAFK (+6675), TMEM184A (+19041)
chr5	150601420	150603908	7.55	5.48	2.07	0.000668	ANXA6 (-65221), CCDC69 (+1042)
chr18	61032645	61034425	8.06	5.9	2.17	0.000668	BCL2 (-46174), KDSR (+1208)
chr2	64881195	64882700	8.11	5.74	2.37	0.000669	SERTAD2 (-901)
chr4	84205219	84206720	7.14	5.19	1.95	0.000669	COQ2 (+97)
chr22	41032267	41032728	5.91	3.08	2.84	0.00067	MKL1 (+191)
chr6	11093132	11095284	8.29	6.41	1.88	0.000685	SMIM13 (-58)
chr2	197350748	197352151	6.21	3.91	2.3	0.000685	STK17B (-315151), HECW2 (+105885)
chr10	103575748	103578323	7.96	6.1	1.86	0.000686	NPM3 (-33866), MGEA5 (+1139)
chr5	159436028	159437205	6.98	5.27	1.71	0.000686	TTC1 (+497)
chr11	3080015	3080757	5.53	3.1	2.42	0.000687	CARS (-1719)
chr5	34929909	34930957	7.11	5.2	1.92	0.000687	DNAJC21 (+735)
chr5	154135023	154136560	7.39	4.99	2.41	0.000687	LARP1 (+43330), FAXDC2 (+94674)
chr10	13991683	13993189	6.77	4.62	2.15	0.000687	PRPF18 (+363509), FRMD4A (+380447)
chr8	110346428	110347484	7.14	5.25	1.89	0.000687	NUDCD1 (-342), ENY2 (+403)
chr4	83349818	83351441	8.43	6.15	2.28	0.000692	ENOPH1 (-1085), HNRNPDL (+389)
chr6	16760755	16761174	5.89	3.49	2.4	0.000692	ATXN1 (+722)
chrX	76703724	76704624	5.85	3.19	2.66	0.000692	FGF16 (-5474)
chrX	13707149	13708849	7.5	5.38	2.12	0.000692	RAB9A (+755)
chr2	128429191	128432563	8.29	6.13	2.17	0.000693	SFT2D3 (-27720), LIMS2 (-8757)
chr17	7739069	7741370	8.48	6.38	2.1	0.000693	KDM6B (-3002)
chr1	109756507	109758650	8.18	6.16	2.01	0.000699	CELSR2 (-35062), SARS (+1039)
chr15	20306443	20306842	5.58	3.31	2.26	0.000699	NONE
chrX	2686067	2687138	5.86	3.61	2.25	0.000699	GYG2 (-60260), XG (+16510)
chr11	122931483	122932909	6.96	4.92	2.04	0.000702	HSPA8 (+847)
chr11	59381723	59383319	6.77	4.58	2.19	0.000702	OSBP (+1096), OR4D9 (+100135)
chr12	110433262	110434188	6.67	4.44	2.23	0.000703	ANKRD13A (-3603), GIT2 (+304)
chr16	2564500	2566757	7.84	5.8	2.04	0.000703	AMDHD2 (-4762)
chr13	30607216	30608714	7.68	5.73	1.96	0.000707	UBL3 (-183144), KATNAL1 (+273656)
chr3	47204193	47205525	7.4	5.34	2.07	0.000707	SETD2 (+598)
chr1	179110434	179113732	8.41	6.4	2.01	0.000708	TOR3A (+61571), ABL2 (+86653)
chr4	13094760	13095343	5.43	3.08	2.34	0.000708	RAB28 (+390937)
chr18	60102110	60106228	7.57	5.48	2.09	0.000708	ZCCHC2 (-86071), TNFRSF11A (+111621)
chr5	136822596	136823539	6.09	3.77	2.32	0.000708	SPOCK1 (+11969)
chr9	75406187	75406529	5.5	3.33	2.17	0.000708	ALDH1A1 (+161613), TMC1 (+269641)
chr17	43138508	43139902	7.3	5.26	2.04	0.000708	NMT1 (+10227), PLCD3 (+70686)
chr9	34590001	34591886	7.33	5.19	2.13	0.000708	CNTFR (-1209)
chr3	101394169	101396093	8.22	6.13	2.09	0.000708	ZBTB11 (+1208), PCNP (+102192)
chr3	134180506	134184266	8.5	6.71	1.79	0.000708	AMOTL2 (-88950), ANAPC13 (+22479)
chr11	1579575	1581995	6.58	4.28	2.31	0.000708	MOB2 (-72809), DUSP8 (+12365)
chr19	50143595	50145270	9.24	7.37	1.87	0.00071	RRAS (-975), SCAF1 (-949)
chr4	187066176	187067299	6.63	4.34	2.29	0.00071	CYP4V2 (-45936), TLR3 (+76432)
chr6	56911408	56912640	7.73	5.77	1.95	0.00071	KIAA1586 (+677)
chr7	1583287	1584953	7.41	5.19	2.22	0.00071	TMEM184A (+11946), MAFK (+13770)
chr17	4045017	4047557	8.82	6.99	1.83	0.00071	CYB5D2 (-263), ZZEF1 (+27)
chr17	57783575	57786137	8.23	6.51	1.72	0.00071	VMP1 (+30)
chr11	19734452	19737983	8.77	6.72	2.05	0.000714	NAV2 (+1075), DBX1 (+445652)
chr6	56707411	56708277	6.82	4.74	2.08	0.000714	DST (-200050), BEND6 (-112246)
chr6	24774941	24776245	7.03	4.71	2.32	0.000714	GMNN (+427)
chr18	11954779	11955415	5.61	3.39	2.22	0.000714	MPPE1 (-45875), IMPA2 (-26330)
chr13	109567520	109569130	7.57	5.83	1.74	0.000714	MYO16 (+319825), IRS2 (+870590)
chr8	141359126	141359931	6.05	3.74	2.31	0.000714	TRAPPC9 (+109149), C8orf17 (+416113)
chr7	92076680	92078404	7.9	5.82	2.09	0.000714	GATAD1 (+775)
chr10	89621018	89623178	7.91	6.07	1.83	0.000714	PTEN (-772)
chr11	65340937	65341654	5.78	3.18	2.61	0.000714	EHBP1L1 (-2213)
chr7	106809351	106811253	7.18	4.72	2.46	0.000714	HBP1 (+842)
chr1	204096711	204097772	6.15	3.95	2.2	0.000715	ETNK2 (+23889), SOX13 (+54510)
chr6	29854781	29857600	9.08	7.23	1.85	0.000715	ZNRD1 (-172840), HLA-G (+61435)
chr5	36606206	36607312	6.75	4.77	1.98	0.000718	SLC1A3 (+302)
chr17	79818885	79820030	6.96	4.96	2.01	0.000725	P4HB (-888)
chr11	114310056	114311534	7.96	6.2	1.76	0.000725	REXO2 (+687)
chr5	40797314	40798275	6.47	4.65	1.82	0.000729	PRKAA1 (+681)
chr7	80512051	80512828	5.77	3.21	2.56	0.000729	GNAT3 (-371104), SEMA3C (+36227)
chr9	130660437	130661732	8.02	5.73	2.29	0.000736	ST6GALNAC6 (+847)
chr20	17550098	17552830	8.47	6.52	1.95	0.000738	DSTN (+956)
chr10	130991124	130991697	5.5	3.01	2.5	0.000742	MGMT (-274037)
chr3	156892923	156894375	7.89	6.06	1.83	0.000742	PTX3 (-260929), CCNL1 (-15647)
chr7	98627690	98629603	7.2	5.13	2.07	0.000742	SMURF1 (+113076), TRRAP (+152534)
chr10	38145655	38147504	8.61	6.74	1.87	0.000742	ZNF248 (-42)
chr21	37506112	37509209	8.81	6.83	1.98	0.000742	CBR3 (+451)
chr12	26266324	26267350	6.26	4.21	2.04	0.000742	BHLHE41 (+11223), RASSF8 (+154846)
chr1	161100253	161102243	7.31	5.28	2.02	0.000742	PFDN2 (-13347), DEDD (+1210)
chr13	107219245	107220610	7.77	5.66	2.11	0.000742	ARGLU1 (+584)
chr17	19062101	19062621	5.58	3.34	2.24	0.000742	GRAP (-111411), EPN2 (-78293)
chrX	118005211	118006162	5.37	2.7	2.67	0.000742	LONRF3 (-103026), ZCCHC12 (+47934)
chr3	4638221	4639787	2.13	5.02	-2.89	0.000742	BHLHE40 (-381797), ITPR1 (+103972)
chr5	65221558	65223835	8.6	6.87	1.73	0.000743	ERBB2IP (+96)
chr6	13302148	13304900	7.82	5.75	2.06	0.000743	TBC1D7 (+23620), PHACTR1 (+584982)
chr17	47753708	47755538	7.37	5.56	1.81	0.000743	SPOP (+902)
chr15	100243052	100244651	6.9	4.84	2.05	0.000743	LYSMD4 (+29774), MEF2A (+137947)
chr17	44343546	44344211	7.11	4.71	2.4	0.000743	KANSL1 (-73713), LRRC37A (-28618)
chr8	126321359	126322972	6.25	3.98	2.27	0.000744	TRIB1 (-120397), NSMCE2 (+218071)
chr10	112533419	112533932	4.29	0.52	3.77	0.000745	PDCD4 (-97889), RBM20 (+129521)
chr3	135913114	135916561	9.23	7.15	2.08	0.000745	MSL2 (-150)
chr20	5637400	5639856	7.2	5.39	1.81	0.000745	CHGB (-253448), GPCPD1 (-46956)
chr18	29522056	29523159	6.98	5.19	1.79	0.000748	TRAPPC8 (+455)
chr22	25202259	25202892	4.91	1.82	3.09	0.000748	SGSM1 (+290)
chr8	53623993	53627908	9.21	7.27	1.94	0.000749	FAM150A (-147884), RB1CC1 (+1041)
chr1	201504824	201505848	7.06	4.57	2.49	0.000749	NAV1 (-112041), CSRP1 (-26752)
chr11	112470095	112470581	4.85	1.86	2.99	0.000749	NCAM1 (-361820), PLET1 (-338755)
chr7	4814462	4816731	9.04	7.03	2.01	0.000749	AP5Z1 (+344)
chr3	171756770	171758397	8.74	6.38	2.36	0.000749	FNDC3B (-760)
chr14	100438512	100439253	6.33	4.3	2.03	0.000749	EVL (-92732), EML1 (+179203)
chr1	10269483	10270825	8.36	6.45	1.91	0.000749	KIF1B (-709)
chr3	33839460	33841229	8.03	6.14	1.88	0.000749	PDCD6IP (+279)
chr9	89562269	89562676	5.5	2.81	2.69	0.000749	GAS1 (-369)
chr7	18906601	18907354	5.81	3.64	2.17	0.000755	TWIST1 (+250317), HDAC9 (+371052)
chr3	183352840	183354478	7.98	6.19	1.79	0.000757	KLHL24 (+248)
chr6	109103256	109103972	5.61	3.39	2.22	0.000757	ARMC2 (-66011), FOXO3 (+221545)
chr21	33360077	33362062	7.16	5.29	1.87	0.000757	HUNK (+115442), MIS18A (+290310)
chr4	170532605	170533847	7.16	5.31	1.85	0.000757	NEK1 (+554)
chr7	99612645	99614676	8.33	6.4	1.92	0.000757	ZKSCAN1 (+457)
chr6	15243396	15245467	6.51	4.48	2.02	0.000757	JARID2 (-2095)
chr7	157128723	157130017	8.08	5.89	2.19	0.000759	DNAJB6 (-290)
chr6	15249074	15250240	6.51	4.59	1.93	0.000762	JARID2 (+3130), DTNBP1 (+413616)
chr12	2392900	2393675	6.08	3.98	2.1	0.000763	FKBP4 (-510831), CACNA1C (+230559)
chr10	131750772	131751440	5.58	3.1	2.48	0.000764	EBF3 (+10999), MGMT (+485658)
chr2	237640045	237640799	6.19	3.83	2.37	0.000765	COPS8 (-353533), ACKR3 (+162138)
chr9	110386193	110387399	6.19	4.11	2.07	0.000769	KLF4 (-134869)
chr3	167812040	167814706	8.21	6.38	1.83	0.00077	GOLIM4 (+390)
chr1	176625885	176626519	5.34	2.6	2.75	0.000771	PAPPA2 (+193895), ASTN1 (+507624)
chr20	57467027	57467892	6.4	4.45	1.94	0.000773	NELFCD (-88803), GNAS (+39691)
chr20	34637577	34639509	8.5	6.62	1.88	0.000774	EPB41L1 (-104129), CNBD2 (+82014)
chr9	134500038	134501883	6	3.52	2.48	0.000774	UCK1 (-94374), RAPGEF1 (+84268)
chr11	63742011	63742962	7.35	5.46	1.88	0.000776	ENSG00000256100 (+395), COX8A (+408)
chr12	31742213	31743731	7.63	5.74	1.89	0.000776	FAM60A (-263666), DENND5B (+1059)
chr16	81129242	81129803	6.29	4.07	2.21	0.000776	GCSH (+485)
chrX	154254328	154256469	7.59	5.52	2.07	0.000777	F8 (-4371), FUNDC2 (+439)
chr1	164717936	164718388	5.31	2.72	2.59	0.000777	PBX1 (+189290), LMX1A (+607790)
chr13	50656384	50657083	5.01	2.03	2.98	0.000777	DLEU1 (+427)
chr2	114086796	114087342	5.51	3.39	2.12	0.000777	CBWD2 (-108199), PAX8 (-50542)
chr1	167904022	167907728	8.97	7.1	1.87	0.000777	MPC2 (-597), DCAF6 (-181)
chr8	132915893	132917544	8.54	6.67	1.87	0.000778	EFR3A (+384)
chr11	122933289	122935089	8.61	6.85	1.76	0.000779	HSPA8 (-1146)
chr17	12594622	12595462	6.61	4.25	2.36	0.000781	ARHGAP44 (-97814), MYOCD (+25736)
chr2	165641146	165642500	6.35	4.09	2.25	0.000782	GRB14 (-163465), COBLL1 (+56099)
chr9	130185411	130187650	8.14	6.4	1.74	0.000782	ZNF79 (-130)
chr2	202221729	202222865	6.11	3.85	2.26	0.000782	ALS2CR12 (-196)
chr2	86850638	86851662	7.18	5.11	2.07	0.000782	RNF103 (-172)
chr9	45088990	45090129	6.49	4.28	2.2	0.000783	NONE
chr22	20103227	20104816	7.11	5.3	1.81	0.000783	RANBP1 (-1049), TRMT2A (+796)
chr15	99645983	99646946	5.21	2.31	2.9	0.000785	SYNM (+1179), TTC23 (+143298)
chr3	13638933	13642096	7.8	5.66	2.14	0.000785	FBLN2 (+49884), WNT7A (+281103)
chr2	198317261	198319458	8.98	7.22	1.76	0.000785	COQ10B (+213)
chr1	180553757	180556027	4.82	1.68	3.15	0.000787	ACBD6 (-82803), XPR1 (-46248)
chr3	127465512	127467092	7.35	5.63	1.72	0.000788	ABTB1 (+74519), MGLL (+75399)
chr3	169897343	169899794	8.56	6.74	1.82	0.000789	PHC3 (+966)
chr12	76952408	76953565	7.79	5.75	2.04	0.000793	OSBPL8 (+602)
chr7	45961006	45961551	5.33	3.05	2.28	0.000797	IGFBP3 (-429)
chr21	30047781	30049296	6.54	4.12	2.42	0.000797	N6AMT1 (+209154)
chr3	172427656	172430169	7.95	6.19	1.76	0.000802	NCEH1 (+95)
chr16	53165427	53166632	7.28	5.12	2.17	0.000802	RBL2 (-302302), CHD9 (+77085)
chrX	48815132	48816752	6.81	4.97	1.83	0.00081	OTUD5 (-1049)
chr8	71519181	71519931	6.84	5.04	1.8	0.000811	NCOA2 (-203516), TRAM1 (+1048)
chr9	2015273	2016664	7.84	5.7	2.15	0.000811	SMARCA2 (-5976), DMRT2 (+965615)
chr12	122326633	122327413	7.18	5.21	1.96	0.000813	PSMD9 (+386)
chr17	73177646	73179100	7.32	5.22	2.1	0.000813	SUMO2 (+705)
chr5	107008458	107009539	6.51	4.46	2.05	0.000823	EFNA5 (-2403)
chr1	150254948	150255583	6.1	3.79	2.31	0.000824	C1orf51 (+37)
chr6	157008673	157009978	7.71	6.01	1.7	0.000824	ARID1B (-89737)
chr21	16437410	16439146	7.79	5.75	2.04	0.000824	NRIP1 (-957)
chr11	8008810	8009709	6.64	4.69	1.95	0.000824	TUB (-50920), EIF3F (+17462)
chr8	23386385	23386878	5.78	3.31	2.48	0.000824	SLC25A37 (+314)
chr5	96142612	96144776	9.02	7.24	1.78	0.000827	ERAP1 (+109)
chr12	12715739	12717061	6.77	4.67	2.1	0.000828	DUSP16 (-1083)
chr5	98262769	98266365	9.04	7.22	1.82	0.000828	CHD1 (-2327)
chr16	78718024	78719012	6.36	4.33	2.04	0.000829	WWOX (+585208), MAF (+916093)
chr18	57332877	57333271	5.07	2.63	2.44	0.00083	LMAN1 (-305880), CCBE1 (+31538)
chr11	35639032	35640126	7.03	5	2.04	0.000833	FJX1 (-156)
chr20	32951530	32952310	6.9	4.86	2.04	0.000833	ITCH (+802)
chr14	78348597	78349128	5.29	3.03	2.26	0.000836	NRXN3 (-521230), ADCK1 (+82437)
chr18	54304404	54305869	8.26	6.54	1.71	0.000836	TXNL1 (+739)
chr2	201020591	201021304	5.91	4.01	1.9	0.00084	TYW5 (-200489), SPATS2L (-149761)
chrX	153707316	153707769	5.62	3.24	2.38	0.000845	LAGE3 (+53)
chr2	71220729	71221896	7.21	5.1	2.11	0.000852	TEX261 (+762)
chr7	129252206	129252777	6.49	4.58	1.92	0.000852	NRF1 (+937)
chr13	113344640	113345852	7.04	4.99	2.05	0.000857	ATP11A (+603)
chr20	58323830	58324424	5.56	3.41	2.15	0.000859	PHACTR3 (+144524), SYCP2 (+184583)
chr12	95611444	95612753	7.34	5.37	1.97	0.000861	FGD6 (-859), VEZT (+577)
chr4	140517149	140518931	7.19	5.06	2.12	0.000867	MGST2 (-68882), SETD7 (-40112)
chr18	71814483	71816675	7.92	6.1	1.81	0.000867	FBXO15 (-479), TIMM21 (-167)
chr11	75935595	75938689	7.58	5.42	2.16	0.000867	WNT11 (-19566), PRKRIR (+154844)
chr16	4896076	4898495	8.63	6.43	2.19	0.000867	UBN1 (-4930), GLYR1 (+57)
chr8	97505069	97509215	9.32	7.24	2.08	0.000867	CPQ (-150313), SDC2 (+1563)
chr13	111768266	111768838	5.91	4.02	1.89	0.000867	ARHGEF7 (+928)
chr10	5059862	5063462	7.86	5.78	2.08	0.000868	AKR1C3 (-74323), AKR1C2 (-15447)
chr8	67625089	67626297	6.94	4.92	2.02	0.000875	SGK3 (-61769), C8orf44 (+45840)
chr22	49494141	49494568	5.03	2.31	2.72	0.000875	FAM19A5 (+609083), BRD1 (+724097)
chr13	73634005	73636199	6.89	4.98	1.91	0.000876	KLF5 (+2172), KLF12 (+934084)
chr4	146098617	146101787	8.48	6.66	1.83	0.000877	OTUD4 (+630)
chr2	191744923	191747961	8.46	6.58	1.88	0.000877	GLS (+889)
chr2	72371808	72373350	6.67	4.66	2.01	0.000877	CYP26B1 (+2588), DYSF (+678747)
chr12	93364229	93366026	6.95	4.85	2.11	0.000881	NUDT4 (-406531), EEA1 (-42021)
chr22	35965366	35966506	4.82	1.46	3.36	0.000884	RASD2 (+29021), MB (+47567)
chr6	42108499	42111946	8.14	5.99	2.14	0.000884	GUCA1A (-12961), TAF8 (+91961)
chr6	139611913	139612288	5.32	2.57	2.76	0.000884	TXLNB (+1175), HECA (+155852)
chr15	48833315	48834101	6.3	3.92	2.38	0.000884	FBN1 (+104338), DUT (+210088)
chr4	84376195	84378053	8.66	7.02	1.64	0.000884	HELQ (-115), MRPS18C (+6)
chr8	42153512	42154266	4.65	1.47	3.18	0.000885	POLB (-42084), IKBKB (+25069)
chr7	37393700	37395505	6.95	4.85	2.11	0.000885	AOAH (-630450), ELMO1 (+94249)
chrY	2619804	2621579	6.56	4.48	2.08	0.000887	SRY (+35048)
chr7	128502845	128503930	7.61	5.58	2.03	0.000887	ATP6V1F (+430)
chr5	39760193	39761151	6.39	4.11	2.27	0.000887	PTGER4 (-918928), DAB2 (-335400)
chr7	22335933	22336547	5.57	2.98	2.59	0.000887	CDCA7L (-350538), RAPGEF5 (+60293)
chrX	118109796	118110266	5.78	3.42	2.36	0.00089	LONRF3 (+1318), KIAA1210 (+174511)
chr13	113951709	113952692	7.28	5.31	1.97	0.00089	LAMP1 (+645)
chr12	46382313	46384420	8.34	6.46	1.88	0.000893	SCAF11 (+981)
chr14	75807135	75808641	6.77	4.12	2.65	0.000893	JDP2 (-90949), FOS (+62411)
chr2	24147873	24151150	9.51	7.51	2.01	0.000903	ATAD2B (+472)
chr2	128643190	128645187	8.1	6.13	1.97	0.000903	POLR2D (-28458), SAP130 (+140680)
chr12	45608446	45612186	9.52	7.57	1.96	0.000906	ANO6 (+448)
chr8	22297488	22301218	9.24	7.31	1.93	0.000909	PPP3CC (+704)
chr1	181471523	181472820	6.91	5.23	1.69	0.000909	CACNA1E (+19291), ZNF648 (+558675)
chr7	116502556	116503926	7.55	5.61	1.95	0.00091	CAPZA2 (+714)
chr7	6486792	6488995	7.94	6.11	1.83	0.000912	DAGLB (-251)
chr10	103892460	103893859	8.55	6.19	2.36	0.000922	PPRC1 (+373)
chr14	104006411	104009212	7.48	5.41	2.07	0.000922	TRMT61A (+12291), BAG5 (+20823)
chr12	127630535	127631508	7.38	5.64	1.74	0.000922	NONE
chr6	111910169	111911417	6.41	4.03	2.37	0.000923	REV3L (-105878), TRAF3IP2 (+16656)
chr5	42424047	42425075	6.34	4.27	2.07	0.000923	GHR (+682)
chr9	20623338	20624117	5.9	3.74	2.16	0.000923	MLLT3 (-1186)
chr3	127487509	127488157	5.92	4.05	1.87	0.000923	MGLL (+53868), ABTB1 (+96050)
chr22	17045078	17045634	6.08	3.43	2.65	0.000923	OR11H1 (-595551), CCT8L2 (+28344)
chr11	6703595	6704606	6.87	4.97	1.9	0.000923	MRPL17 (+531)
chr17	26195342	26197003	4.13	0.15	3.98	0.000923	NLK (-173009), NOS2 (-68648)
chr15	66993869	66994416	5.27	2.54	2.73	0.000926	SMAD6 (-423)
chr3	136504656	136505897	7.04	5.2	1.84	0.000928	STAG1 (-34067), SLC35G2 (-32584)
chr16	74771086	74772377	0.91	4.3	-3.39	0.00093	MLKL (-36920), FA2H (+36991)
chr19	30205745	30207604	8.68	6.63	2.05	0.00093	C19orf12 (-712)
chr10	123886393	123888213	6.96	4.62	2.33	0.000934	BTBD16 (-143518), TACC2 (+138594)
chr2	180126663	180129190	7.76	5.82	1.94	0.000934	CCDC141 (-213141), SESTD1 (+1590)
chrX	77154933	77156179	6.43	4.49	1.94	0.000934	MAGT1 (-4466), COX7B (+621)
chr2	72161027	72164004	8.43	6.47	1.97	0.000934	CYP26B1 (+212651), DYSF (+468684)
chr18	20957778	20958718	6.34	3.75	2.59	0.000934	TMEM241 (+59621), CABLES1 (+242521)
chr10	112677691	112679092	8.55	6.8	1.75	0.000934	SHOC2 (-913), BBIP1 (+567)
chr3	71221699	71222157	5.31	2.93	2.38	0.000934	FOXP1 (-41940), EIF4E3 (+552598)
chr4	174090520	174091824	7.02	5.14	1.88	0.00094	GALNT7 (+1268), HMGB2 (+165104)
chr8	103422852	103423766	6.05	3.61	2.44	0.00094	RRM2B (-171963), UBR5 (+1760)
chr21	34571062	34572139	5.15	2.73	2.42	0.00094	IFNAR2 (-30678), OLIG1 (+129151)
chr11	61196464	61198335	7.79	6.06	1.73	0.00094	SDHAF2 (-145), ENSG00000256591 (-128), CPSF7 (-17)
chr14	31493965	31495630	8.1	6.22	1.89	0.000942	AP4S1 (-59), STRN3 (+790)
chr20	24007164	24007876	4.44	-0.37	4.81	0.000943	SYNDIG1 (-442315), GGTLC1 (-38104)
chr11	65188718	65196289	10.22	8.3	1.92	0.000944	SCYL1 (-100044), FRMD8 (+38434)
chr9	132387508	132389753	8.06	5.91	2.15	0.000944	ASB6 (+15813), NTMT1 (+17468)
chr5	134911477	134912324	5.79	3.37	2.42	0.000945	NEUROG1 (-40262), CXCL14 (+3068)
chr8	101320021	101322345	8.78	6.76	2.02	0.000945	RNF19A (-5696), ANKRD46 (+250787)
chr12	127768698	127769286	5.56	2.91	2.66	0.000952	TMEM132C (-982956)
chr9	211867	212718	5.83	3.54	2.3	0.000955	DOCK8 (-2572)
chr17	75137475	75137982	5.37	3.12	2.25	0.000957	SEPT9 (-139763), SEC14L1 (+52898)
chr12	125050225	125051947	7.44	5.26	2.17	0.000957	NCOR2 (-71288), SCARB1 (+297307)
chr2	178126131	178130884	10.01	8.03	1.98	0.000959	NFE2L2 (+1351), HNRNPA3 (+51217)
chr12	106694192	106696123	7.24	5.22	2.02	0.000959	POLR3B (-56278), CKAP4 (-53392)
chr2	10167156	10170561	7.69	5.38	2.3	0.000962	KLF11 (-14823), GRHL1 (+77032)
chr8	144717615	144719697	8.26	6.37	1.89	0.000963	TSTA3 (-18920), ZNF623 (-13298)
chr15	79047466	79050668	8.39	6.22	2.17	0.000963	CHRNB4 (-115480), ADAMTS7 (+54706)
chr11	116969196	116971263	8.67	6.98	1.69	0.000983	SIK3 (-1237)
chr16	14396857	14397891	6.64	4.45	2.18	0.000987	MKL2 (+224229), PARN (+326750)
chr14	60713695	60715832	9.03	7.01	2.02	0.000987	PPM1A (+2294), C14orf39 (+238050)
chr8	35344726	35345570	6.07	4.03	2.04	0.000987	UNC5D (+252173)
chr3	160514278	160514764	4.56	0.9	3.66	0.000987	PPM1L (+40525), B3GALNT1 (+308618)
chr13	27743744	27745302	7.57	5.8	1.77	0.000987	GPR12 (-409601), USP12 (+1510)
chr18	12656688	12657714	7.07	4.73	2.34	0.00099	SPIRE1 (+932)
chr1	109505124	109506641	7.27	5.54	1.73	0.000994	CLCC1 (+228)
chr12	2921690	2922774	7.13	5.18	1.95	0.000997	ITFG2 (+444)
chr5	71697242	71697911	4.39	1.07	3.32	0.000997	PTCD2 (+81383), ZNF366 (+105977)
chr7	30175998	30176845	6.29	4.37	1.92	0.000997	ZNRF2 (-147501), MTURN (+1996)
chr11	96071305	96072090	5.37	2.75	2.63	0.000997	MTMR2 (-414239), MAML2 (+4646)
chr16	11348303	11348792	5.2	2.67	2.53	0.000999	SOCS1 (+1488), CLEC16A (+310203)
chr11	6632109	6633246	6.99	5.1	1.89	0.000999	TAF10 (+1220), ILK (+7632)
chr17	60556519	60557921	8.15	6.05	2.1	0.000999	TLK2 (+834)
chr3	37213961	37218311	8.33	6.45	1.88	0.000999	LRRFIP2 (+1715), MLH1 (+181313)
chr12	1717576	1718736	6.11	4.04	2.07	0.000999	WNT5B (-20207), FBXL14 (-14825)
chr5	112312380	112313676	7.54	5.81	1.73	0.001	DCP2 (+595)
chr9	14320405	14322533	7.67	5.57	2.1	0.001	NFIB (-7803), ZDHHC21 (+372000)
chr19	33866697	33867458	5.87	3.58	2.29	0.001	CEBPG (+2842), PEPD (+145622)
chr4	159690317	159691038	6.58	4.43	2.15	0.001	FNIP2 (+388)
chr17	60142787	60143409	7.83	5.95	1.89	0.001	MED13 (-455)
chr7	50859999	50860570	5.39	3.05	2.34	0.00101	GRB10 (-60235), COBL (+524211)
chr8	125879124	125879729	5.19	2.1	3.09	0.00101	MTSS1 (-138757), ZNF572 (-106113)
chr10	121631228	121631977	6.21	4.18	2.03	0.00101	MCMBP (+663)
chr1	171175635	171176132	5.87	3.62	2.25	0.00101	FMO1 (-51212), FMO2 (+21496)
chr2	62423421	62424066	6.54	4.47	2.07	0.00101	B3GNT2 (+496)
chr2	131144972	131146116	5.8	3.61	2.18	0.00101	PTPN18 (+31964), POTEI (+121695)
chr1	158968702	158970635	7.72	5.86	1.86	0.00101	IFI16 (-10013), PYHIN1 (+68327)
chr5	150137244	150139334	7.72	5.99	1.73	0.00101	DCTN4 (+308)
chr10	122828131	122829155	4.74	1.68	3.07	0.00101	WDR11 (+217956), FGFR2 (+529274)
chr4	26105307	26105868	5.24	2.78	2.47	0.00101	RBPJ (-215744), SMIM20 (+189762)
chr10	73609855	73611761	8.06	6.35	1.71	0.00101	PSAP (+318)
chr1	182990865	182992262	8.26	6.39	1.87	0.00101	LAMC1 (-1031)
chr4	83819732	83823256	8.71	6.96	1.75	0.00101	THAP9 (-411)
chrX	48754255	48755946	6.92	5.12	1.81	0.00101	PQBP1 (-438), TIMM17B (+325)
chr17	30676376	30678462	8.71	6.95	1.76	0.00101	ZNF207 (+283)
chr14	100703931	100704950	5.77	3.69	2.08	0.00101	YY1 (-881)
chr1	226185647	226187110	7.57	5.76	1.81	0.00101	SDE2 (+653)
chr2	191512453	191513579	7.14	5.44	1.7	0.00101	NAB1 (-943)
chr12	12875280	12877707	7.48	4.93	2.54	0.00101	APOLD1 (-2371)
chr7	30323095	30324043	6.06	4.06	2	0.00101	ZNRF2 (-354)
chr20	25991584	25992236	5.92	3.81	2.11	0.00101	ZNF337 (-324317)
chrY	2577682	2578692	5.9	3.86	2.04	0.00101	SRY (+77553)
chr14	50086226	50088900	8.71	6.85	1.86	0.00101	RPL36AL (-160), MGAT2 (+74)
chr3	5163718	5166857	8.9	6.98	1.91	0.00102	EDEM1 (-64070), ARL8B (+1383)
chrX	100661861	100663039	7.2	5.48	1.72	0.00102	HNRNPH2 (-833), GLA (+463)
chrX	129253136	129254084	6.11	3.74	2.37	0.00103	ELF4 (-9140), AIFM1 (+46251)
chr12	1307772	1308733	5.15	2.34	2.81	0.00103	ERC1 (+207849), FBXL14 (+395078)
chr2	183943388	183944576	6.5	4.65	1.84	0.00103	DUSP19 (+495)
chr2	61403434	61404462	7.45	5.64	1.81	0.00103	AHSA2 (-716)
chr14	25519368	25520033	5.77	3.56	2.21	0.00103	STXBP6 (-198)
chr2	47168561	47171299	8.34	6.38	1.97	0.00103	TTC7A (+1617), C2orf61 (+212587)
chr1	54856357	54857238	6.34	4.12	2.22	0.00103	SSBP3 (+15294), SSBP3-AS1 (+153088)
chr2	41836948	41838904	7.48	5.77	1.72	0.00103	PKDCC (-437234)
chr11	65221029	65223274	7.84	5.79	2.04	0.00103	SCYL1 (-70396), FRMD8 (+68082)
chr3	170075346	170076620	7.48	5.46	2.02	0.00103	SKIL (-1428)
chr15	41576126	41577425	7.19	5.27	1.92	0.00103	OIP5 (+48043), CHP1 (+53435)
chr19	41770087	41771227	8.34	6.35	1.99	0.00104	HNRNPUL1 (+421)
chr2	107954224	107954913	6.33	4.38	1.95	0.00104	RGPD4 (-488824), ST6GAL2 (-451467)
chr10	1101666	1103151	7.8	6.15	1.65	0.00104	WDR37 (+6931), ADARB2 (+677261)
chr1	146373359	146374912	7.83	5.95	1.88	0.00105	NBPF12 (+80)
chr13	77899527	77901824	7.85	6	1.85	0.00105	MYCBP2 (+138)
chr4	83810947	83813345	8.17	6.39	1.78	0.00105	SEC31A (+273)
chr12	109083167	109085600	7.18	5.43	1.75	0.00105	SELPLG (-58530), CORO1C (+40988)
chr2	100105103	100106019	6.92	4.83	2.09	0.00105	REV1 (+936)
chr2	152918392	152919503	6.56	4.36	2.21	0.00105	ARL5A (-233946), CACNB4 (+36645)
chr7	44835572	44838026	8.16	6.11	2.05	0.00105	PPIA (+520)
chr10	104005190	104006102	6.8	4.79	2.01	0.00105	PITX3 (-4415), GBF1 (+357)
chr12	65072387	65075601	6.46	4.47	1.99	0.00105	RASSF3 (+69701), GNS (+79233)
chr7	105751382	105752797	7.89	5.97	1.92	0.00105	SYPL1 (+932)
chr5	16549195	16549645	5.13	2.17	2.96	0.00105	ZNF622 (-83519), FAM134B (+67747)
chr9	22446896	22447380	4.99	2.24	2.75	0.00105	DMRTA1 (+298)
chr1	120929383	120930477	6.1	3.82	2.28	0.00105	FCGR1B (+6007), FAM72B (+90925)
chr1	26438327	26439427	6.53	4.51	2.02	0.00105	PDIK1L (+549)
chr5	89824235	89826564	8.85	7.07	1.79	0.00105	LYSMD3 (-2)
chr11	9685611	9686713	6.75	4.61	2.14	0.00105	SWAP70 (+538)
chr1	10092934	10094413	7.63	5.84	1.79	0.00105	UBE4B (+20)
chr17	49196712	49198141	7.46	5.42	2.04	0.00105	SPAG9 (+799)
chr12	120554697	120556758	7.19	5.15	2.04	0.00105	RAB35 (-1085)
chrX	108974840	108976523	7.32	5.47	1.86	0.00107	ACSL4 (+939)
chr3	178568384	178569050	5.44	2.87	2.58	0.00107	ZMAT3 (+221350), KCNMB2 (+292229)
chr15	26105199	26108127	8.25	6.2	2.05	0.00107	UBE3A (-452868), ATP10A (+1692)
chr10	71120133	71123625	7.35	5.28	2.07	0.00107	TACR2 (+54744), HK1 (+73379)
chrX	118950661	118951415	5.6	3.39	2.22	0.00108	RPL39 (-25432), UPF3B (+35923)
chr3	125709242	125709984	3.14	5.44	-2.3	0.00108	ROPN1B (+21626), SLC41A3 (+93534)
chr10	131936150	131936916	6.07	3.95	2.12	0.00108	GLRX3 (+1870)
chr5	128070980	128073435	0.97	4.57	-3.6	0.00108	SLC27A6 (-228613), FBN2 (-77330)
chr8	1756609	1758336	4.72	1.22	3.5	0.00109	ARHGEF10 (-14669), CLN8 (+45545)
chr6	12012877	12014460	7.18	5.25	1.93	0.00109	EDN1 (-276927), HIVEP1 (+1098)
chrX	56589457	56591382	7.9	6.13	1.78	0.00109	UBQLN2 (+394)
chr6	35888535	35888916	5.52	3.04	2.48	0.00109	SRPK1 (+393)
chr1	117046337	117047926	5.7	3.26	2.44	0.00109	CD58 (+66529), ATP1A1 (+130643)
chr16	84733572	84734743	6.3	3.71	2.6	0.00109	USP10 (+574)
chr1	160175121	160176665	8.11	6.24	1.87	0.00109	PEA15 (+766)
chr21	43652865	43654912	7.34	4.95	2.39	0.00109	ABCG1 (+14661), TFF3 (+81872)
chr13	60969949	60971563	7.55	5.64	1.91	0.00109	TDRD3 (-671)
chr4	99848877	99852227	9.09	7.1	1.99	0.00109	EIF4E (-268)
chr9	95431490	95433432	8.06	6.27	1.79	0.00109	IPPK (+86)
chr22	18120212	18122839	9.66	7.96	1.7	0.00109	BCL2L13 (+170)
chr7	77426860	77427808	6.9	5.08	1.81	0.0011	TMEM60 (+563)
chrX	119693996	119695359	7.09	5.35	1.74	0.0011	LAMP2 (-91458), CUL4B (+14971)
chr18	68772095	68773435	6.93	4.89	2.04	0.0011	GTSCR1 (-454785)
chr22	25393004	25393717	4.9	2.1	2.8	0.0011	CRYBB3 (-202456), TMEM211 (-50699)
chr13	98628902	98630084	6.86	4.97	1.88	0.0011	FARP1 (-166012), IPO5 (+23564)
chr5	134912518	134914681	6.85	4.96	1.9	0.00111	NEUROG1 (-41961), CXCL14 (+1369)
chr15	81605713	81606163	5.11	2.8	2.32	0.00111	STARD5 (+10528), IL16 (+88197)
chr19	2523751	2524395	5.12	2.7	2.41	0.00111	GADD45B (+47948), GNG7 (+178634)
chr5	145582238	145584191	7.51	5.67	1.84	0.00111	RBM27 (+52)
chr2	236612332	236613055	5.3	2.65	2.65	0.00111	AGAP1 (+209943), GBX2 (+464318)
chr8	31096400	31097016	5.15	2.62	2.53	0.00112	WRN (+205391)
chr10	4702796	4706632	8.37	6.52	1.85	0.00112	KLF6 (-877247), AKR1E2 (-163732)
chr10	80516851	80517933	5.88	3.72	2.15	0.00112	ZMIZ1 (-311400), RPS24 (+723874)
chr2	113032462	113033801	8.67	6.49	2.18	0.00112	ZC3H6 (-39)
chr7	130791889	130794272	8.7	6.7	2	0.00112	KLF14 (-374193), MKLN1 (-219538)
chr4	140375276	140376049	6.37	4.54	1.83	0.00112	RAB33B (+702)
chrX	20283012	20284751	7.86	5.92	1.95	0.00113	EIF1AX (-123920), RPS6KA3 (+1076)
chr22	29999573	30000658	7.89	5.73	2.17	0.00113	NF2 (+569)
chr10	17268707	17271147	8.97	6.93	2.04	0.00113	VIM (-331)
chr2	96352108	96353676	7.04	5.13	1.91	0.00113	TRIM43 (+95126), ANKRD36C (+304649)
chr17	19014557	19015400	6.92	5.22	1.7	0.00114	EPN2 (-125675), GRAP (-64029)
chr9	74524658	74526151	7.35	5.49	1.86	0.00114	ABHD17B (+442)
chr7	90225726	90226702	7.56	5.68	1.87	0.00114	CDK14 (-112498), CLDN12 (+193502)
chr5	74805997	74807480	7.01	5.06	1.96	0.00114	POLK (-842)
chr3	4380615	4383267	6.47	4.42	2.05	0.00114	SETMAR (+36953), SUMF1 (+127024)
chr20	33291175	33294193	8.06	6.5	1.55	0.00114	TP53INP2 (+590)
chr18	46985640	46987717	8.43	6.58	1.84	0.00115	DYM (+493)
chr7	139043054	139045937	9.06	7.27	1.79	0.00115	C7orf55-LUC7L2 (-158)
chr6	150038238	150040329	8.93	7.05	1.88	0.00115	LATS1 (+108)
chrX	34673463	34674761	6.58	4.8	1.78	0.00115	TMEM47 (+1293)
chr6	16129273	16132426	8.01	6.01	2	0.00116	GMPR (-107961), MYLIP (+1494)
chr3	43811054	43812488	7.34	5.35	2	0.00116	TOPAZ1 (-471607), ABHD5 (+79409)
chr5	71799264	71800912	5.9	3.78	2.12	0.00116	ZNF366 (+3466), PTCD2 (+183894)
chrX	129307427	129308961	7.53	5.62	1.91	0.00116	RAB33A (+2571), ZNF280C (+94679)
chr12	124067775	124070252	8.26	6.63	1.63	0.00116	TMED2 (-64)
chr9	114246434	114247210	6.78	4.99	1.79	0.00116	KIAA0368 (+203)
chr19	3402644	3406042	9.81	7.88	1.93	0.00116	NFIC (+37759), C19orf77 (+76197)
chr5	34914890	34916731	8.04	6.4	1.63	0.00116	BRIX1 (+330)
chr13	102965184	102966093	5.39	2.57	2.82	0.00116	FGF14 (+88485), ITGBL1 (+860673)
chr2	20849835	20850905	8.22	6.39	1.83	0.00116	HS1BP3 (+479)
chr12	90484400	90485130	6.16	4.29	1.87	0.00116	ATP2B1 (-382157), CCER1 (+864188)
chr15	42635563	42637053	5.8	3.81	1.99	0.00116	CAPN3 (-15477), GANC (+69868)
chrX	3094244	3095280	6.16	4.08	2.07	0.00116	ARSF (+135250), MXRA5 (+169920)
chr11	85337913	85340640	8.32	6.59	1.72	0.00116	DLG2 (-963), TMEM126B (-352)
chr9	96212575	96213853	7.83	5.98	1.85	0.00116	FAM120A (-790)
chr16	28833413	28834287	6.52	4.78	1.74	0.00117	ATXN2L (-564)
chr2	113968143	113970105	7.07	5.23	1.84	0.00117	PSD4 (+37576), PAX8 (+67403)
chr1	184859809	184860624	5.76	3.15	2.61	0.00117	EDEM3 (-136170), FAM129A (+83465)
chr13	33000233	33003424	8.5	6.64	1.85	0.00117	N4BP2L2 (+111107), BRCA2 (+112212)
chr19	2208563	2209861	6.26	4.18	2.08	0.00117	SF3A2 (-27308), DOT1L (+45064)
chr10	5064286	5065202	4	-0.37	4.37	0.00117	AKR1C3 (-71241), AKR1C2 (-18529)
chr7	148237459	148238370	6.16	4.12	2.04	0.00117	CUL1 (-158089)
chr9	134581929	134585226	8.2	6.36	1.84	0.00117	UCK1 (-176991), RAPGEF1 (+1651)
chr22	28314223	28316565	8.85	6.9	1.95	0.00117	PITPNB (-138)
chr6	31461717	31462648	6.25	4.39	1.86	0.00117	MICB (-3709)
chr18	18692045	18692847	6.71	4.67	2.04	0.00117	ROCK1 (-634)
chr6	79785445	79786663	6.55	4.62	1.93	0.00117	PHIP (+1899), IRAK1BP1 (+208865)
chr3	178866017	178867810	7.38	5.35	2.03	0.00117	PIK3CA (+603)
chr11	118888105	118890446	7.8	5.96	1.84	0.00118	RPS25 (+124), TRAPPC4 (+134)
chr11	85780453	85781623	7.26	5.54	1.73	0.00118	PICALM (-1067)
chr3	150262867	150265422	8.98	7.17	1.81	0.00118	EIF2A (-336)
chr10	13142089	13143304	7.09	4.9	2.19	0.00118	OPTN (+524)
chr10	102672673	102673423	6.2	4.04	2.16	0.00118	FAM178A (+312)
chr22	41775962	41777331	7.82	6.17	1.66	0.00118	TEF (-1286)
chr17	43522780	43526154	7.33	5.46	1.87	0.00118	ARHGAP27 (-21470), PLEKHM1 (+43643)
chr3	126546256	126548152	7.06	5.15	1.91	0.00118	PLXNA1 (-160233), CHCHD6 (+124141)
chr3	185254462	185256403	5.45	3.3	2.15	0.00118	TMEM41A (-38588), LIPH (+14968)
chr6	116891728	116893794	7.9	6.2	1.7	0.00118	RWDD1 (+231)
chr7	108165185	108171044	8.71	7.01	1.7	0.00118	PNPLA8 (-1477)
chr16	84650721	84651572	5.93	3.32	2.6	0.00118	COTL1 (+536)
chr11	47663289	47664124	6.92	5.12	1.8	0.00118	MTCH2 (+468)
chr17	2296150	2297145	7.35	5.16	2.19	0.00118	MNT (+7764), SGSM2 (+55842)
chr12	133463622	133464003	4.69	1.68	3.01	0.00118	CHFR (+381)
chr12	106488962	106490241	6.36	4.39	1.97	0.00118	APPL2 (-859741), NUAK1 (+44209)
chr13	113864000	113864905	6.14	3.86	2.28	0.00118	PCID2 (-1470), CUL4A (+595)
chr3	37033045	37036295	9.21	7.34	1.87	0.00119	MLH1 (-153), EPM2AIP1 (+125)
chr17	32684611	32685116	1.93	4.89	-2.96	0.00119	CCL13 (+1393), CCL1 (+5386)
chr7	112088221	112094604	9.35	7.62	1.73	0.0012	IFRD1 (+930)
chr6	15842194	15843103	6.07	3.94	2.13	0.0012	MYLIP (-286707), DTNBP1 (-179376)
chr2	64750410	64753178	8.53	6.76	1.77	0.0012	AFTPH (+329)
chr16	22217618	22222487	8.62	6.81	1.8	0.0012	POLR3E (-88677), EEF2K (+2450)
chr2	201726537	201730025	9.53	7.66	1.87	0.0012	CLK1 (+1003), BZW1 (+51202)
chr4	140475549	140479090	8.93	7.14	1.79	0.0012	SETD7 (+608)
chr9	96214170	96215869	7.92	5.88	2.04	0.0012	PHF2 (-123669), FAM120A (+1016)
chr9	113016472	113020605	9.74	7.96	1.78	0.00121	TXN (+381)
chr6	157100166	157100797	6.04	4.02	2.02	0.00121	ARID1B (+1419), TMEM242 (+644151)
chr11	59436627	59437966	7.85	6.01	1.84	0.00121	PATL1 (-844)
chr22	42665307	42666350	6.5	4.52	1.97	0.00121	TCF20 (-54381), NFAM1 (+162572)
chr10	36201968	36202568	5.19	2.49	2.7	0.00121	FZD8 (-271906)
chr6	18386936	18390634	6.82	4.79	2.04	0.00122	RNF144B (+1204)
chr12	12878588	12879782	6.67	4.62	2.05	0.00122	APOLD1 (+320)
chr1	155879834	155881142	6.57	4.52	2.05	0.00122	RIT1 (+218)
chr14	93651548	93652189	6.73	4.89	1.85	0.00122	MOAP1 (-601), TMEM251 (+511), ENSG00000259066 (+531)
chr12	47473754	47475132	7.68	5.61	2.07	0.00122	AMIGO2 (-795)
chr5	145826726	145828131	8.96	7.04	1.92	0.00122	TCERG1 (+554)
chr14	55117122	55119093	7.33	4.99	2.34	0.00122	SAMD4A (+83473), GCH1 (+251462)
chr7	4681430	4681778	5.34	2.65	2.69	0.00123	FOXK1 (-40336)
chrX	146993631	146994544	6.94	4.73	2.21	0.00123	FMR1 (+518)
chr1	94342888	94345575	9	7.24	1.76	0.00123	DNTTIP2 (+530)
chr1	68150727	68153024	8.64	6.43	2.21	0.00124	GADD45A (+1132), GNG12 (+147274)
chr12	64844863	64847422	9.36	7.7	1.67	0.00124	TBK1 (+483)
chr1	23976596	23977826	6.29	4.07	2.22	0.00124	RPL11 (-41058), MDS2 (+23387)
chr6	107811562	107812774	6.99	5.11	1.88	0.00124	SOBP (+1006), SCML4 (+333348)
chr1	179922846	179925349	8.52	6.72	1.8	0.00124	CEP350 (+225)
chr20	47662147	47664069	7.96	6.09	1.87	0.00124	CSE1L (+259)
chr20	39944816	39946154	7.06	4.99	2.06	0.00124	LPIN3 (-24075), ZHX3 (-16767)
chr6	42018226	42018920	6.44	4.55	1.9	0.00124	TAF8 (+311)
chr12	83079621	83080576	6.58	4.74	1.85	0.00124	TMTC2 (-560)
chr3	63896849	63898354	7.43	5.5	1.94	0.00125	ATXN7 (+47369), PSMD6 (+111634)
chr15	100654393	100655917	6.85	5.06	1.79	0.00125	LYSMD4 (-381529), ADAMTS17 (+227055)
chr15	66795768	66798197	8.78	7.13	1.66	0.00125	ZWILCH (-314), RPL4 (+238)
chr9	66553025	66554479	7.61	5.87	1.75	0.00125	NONE
chr8	20054039	20056157	7.98	6.14	1.83	0.00125	ATP6V1B2 (+220)
chr3	113463638	113467092	9.45	7.66	1.8	0.00125	ATP6V1A (-501), NAA50 (-244)
chr3	179370319	179370656	5.09	2.75	2.34	0.00125	USP13 (-55)
chr7	76255330	76257316	7.87	6.06	1.81	0.00125	POMZP3 (+235)
chr11	94963651	94964277	5.51	3.23	2.28	0.00125	SESN3 (+397)
chr10	105881796	105882696	7.33	5.5	1.83	0.00125	SFR1 (+323)
chr10	116581596	116583754	8.41	6.87	1.54	0.00125	ABLIM1 (-164618), TRUB1 (-115277)
chr16	87614855	87617007	8.58	6.54	2.03	0.00125	ZCCHC14 (-90280), JPH3 (-20580)
chr16	23082818	23083522	5.04	2.52	2.53	0.00125	USP31 (+77421), HS3ST2 (+257672)
chr9	6007089	6008055	6.84	4.39	2.45	0.00125	RANBP6 (+8046), MLANA (+116770)
chr8	12050480	12052011	7.84	5.98	1.86	0.00125	FAM86B1 (+383)
chr17	61817749	61819216	7.45	5.67	1.79	0.00126	STRADA (+686)
chr2	23608856	23610214	6.28	4.17	2.12	0.00126	KLHL29 (+1447), ATAD2B (+540449)
chr12	10873265	10877206	9.3	7.47	1.83	0.00126	YBX3 (+675)
chr4	174254978	174255608	7.05	4.88	2.17	0.00126	HMGB2 (+983)
chr12	57912610	57914421	8.17	6.31	1.87	0.00126	MBD6 (-3011), DDIT3 (+784)
chr3	112495072	112497393	7.41	5.57	1.84	0.00126	CCDC80 (-136117), CD200R1L (+68564)
chr14	77923984	77925454	7.84	6.03	1.8	0.00126	VIPAS39 (-771), AHSA1 (+346)
chr5	108743805	108745678	7.96	6.18	1.78	0.00126	PJA2 (+953)
chr5	1103929	1105121	6.24	4.17	2.07	0.00126	SLC12A7 (+7625), NKD2 (+95581)
chr6	127780055	127780584	5.45	3.44	2.01	0.00127	KIAA0408 (+216)
chr2	128282884	128285879	9.21	7.44	1.77	0.00127	IWS1 (-338)
chr3	107808926	107809787	6.97	5.14	1.83	0.00127	CD47 (+504)
chr15	48622629	48624782	8.53	6.62	1.91	0.00127	DUT (+86)
chr2	222030839	222031277	4.84	2.15	2.69	0.00127	EPHA4 (+405952)
chr1	214491100	214491644	5.56	3.48	2.08	0.00128	SMYD2 (+36796), PTPN14 (+233194)
chr1	33429081	33429994	5.82	3.56	2.26	0.00128	RNF19B (+748)
chr22	41939844	41940434	6.08	3.9	2.18	0.00128	POLR3H (+310)
chr15	86859398	86861371	6.84	4.5	2.34	0.00128	AGBL1 (+175158)
chr1	226250383	226252079	7.93	6.06	1.88	0.00128	H3F3A (-447)
chr1	207223426	207227293	9.09	7.38	1.71	0.00128	PFKFB2 (-1245), YOD1 (-938)
chr6	42088064	42093807	8.14	6.08	2.06	0.00128	GUCA1A (-32248), TAF8 (+72674)
chr1	228581171	228582122	5.87	3.48	2.4	0.00128	TRIM11 (+12894), OBSCN (+185816)
chr3	13635256	13636899	6.84	4.84	2	0.00129	FBLN2 (+45447), WNT7A (+285540)
chr5	102200587	102202621	7.98	6.18	1.79	0.00129	PAM (-110)
chr11	3011678	3013277	7.09	5.11	1.98	0.00129	PHLDA2 (-61793), NAP1L4 (+1129)
chr2	136499102	136501361	9.06	7.2	1.87	0.00129	UBXN4 (+1043), LCT (+94518)
chr3	58984520	58985450	6.52	4.66	1.86	0.00129	FAM3D (-332410)
chr12	119616470	119619806	8.38	6.29	2.09	0.00129	CCDC60 (-154379), HSPB8 (+1691)
chr9	138985715	138986777	7.47	5.58	1.89	0.00129	NACC2 (-43820), C9orf69 (+24463)
chr19	4399355	4400457	7.48	5.36	2.12	0.00129	CHAF1A (-2753), SH3GL1 (+638)
chr3	158362217	158363023	7.05	5.31	1.75	0.0013	GFM1 (+553)
chr16	76227507	76229868	7.71	5.53	2.18	0.0013	CNTNAP4 (-115106), TERF2IP (+547004)
chr15	49082334	49083143	5.94	3.7	2.24	0.0013	FBN1 (-144693), CEP152 (+20599)
chr2	101508045	101510014	8.05	6.08	1.97	0.0013	RPL31 (-109715), NPAS2 (+72416)
chr12	50505892	50507086	7.06	5.3	1.76	0.0013	COX14 (+727)
chr22	20920693	20924350	7.38	5.5	1.88	0.0013	SERPIND1 (-205645), MED15 (+60625)
chr2	219432003	219435503	9.21	7.43	1.78	0.00131	USP37 (-669), RQCD1 (+450)
chr21	38738898	38739842	7.85	5.73	2.12	0.00131	DSCR3 (-99537), DYRK1A (-53232)
chr18	46066776	46068417	7.8	5.55	2.25	0.00131	CTIF (+2068), SMAD7 (+409484)
chr11	76324827	76329988	9.54	7.86	1.68	0.00131	LRRC32 (+53636), C11orf30 (+169425)
chr17	62653997	62655337	5.9	3.29	2.61	0.00131	SMURF2 (+3519), CEP95 (+151961)
chr17	12593640	12594497	6.4	4.16	2.23	0.00131	ARHGAP44 (-98787), MYOCD (+24763)
chr8	95961658	95963165	7.48	5.67	1.82	0.00131	TP53INP1 (-773)
chr8	29938598	29940693	9.02	7.27	1.75	0.00131	DUSP4 (-731461), TMEM66 (+1077)
chr3	107241958	107243445	7.02	5.18	1.85	0.00132	BBX (+879)
chr18	76916277	76916697	5.2	2.97	2.23	0.00132	NFATC1 (-243849), ATP9B (+87093)
chr6	152638939	152639756	5.86	3.22	2.64	0.00132	SYNE1 (+319186), ESR1 (+627717)
chr5	35308424	35309602	4.68	1.67	3.01	0.00132	IL7R (-547938), PRLR (-78322)
chr3	136468714	136470620	7.37	5.38	1.99	0.00132	STAG1 (+1543), PCCB (+500466)
chr1	185124552	185127284	9.05	7.33	1.72	0.00132	SWT1 (-373), TRMT1L (+195)
chr1	104068279	104069418	7.66	5.91	1.76	0.00132	RNPC3 (+528)
chr13	60971802	60972785	7.32	5.64	1.69	0.00132	TDRD3 (+867)
chr2	109150845	109151888	6.18	4.12	2.06	0.00132	LIMS1 (-120126), GCC2 (+86350)
chr2	10183761	10184050	4.79	1.86	2.94	0.00132	KLF11 (+224)
chr6	111802214	111806466	9.15	7.2	1.96	0.00132	REV3L (+575)
chr1	115212755	115213285	4.79	2.28	2.51	0.00132	DENND2C (-364)
chr19	4791495	4792823	7.47	5.38	2.09	0.00132	FEM1A (+431)
chr6	85473970	85474341	5.17	2.86	2.31	0.00132	TBX18 (+81)
chr9	92323651	92324348	2.65	5.4	-2.75	0.00132	GADD45G (+104072)
chr4	88929016	88930040	6.5	4.37	2.13	0.00132	PKD2 (+708)
chr1	109642692	109643986	7.9	5.75	2.15	0.00133	KIAA1324 (-13284), TMEM167B (+10914)
chr4	2964240	2965250	7.13	5.21	1.92	0.00133	GRK4 (-710), NOP14 (+367)
chr10	92922796	92924418	8.11	6.22	1.89	0.00133	ANKRD1 (-242574), PCGF5 (-56938)
chr6	11433257	11434193	5.47	3.01	2.46	0.00133	NEDD9 (-200810), TMEM170B (-104786)
chr6	119215296	119217065	7.87	5.74	2.13	0.00133	ASF1A (+797)
chr15	65475819	65478430	8.43	6.71	1.72	0.00133	CLPX (+555)
chr12	76981873	76982543	6.21	4.3	1.91	0.00133	ZDHHC17 (-175160), OSBPL8 (-28619)
chr19	12721204	12722942	8.14	6.37	1.77	0.00134	ZNF490 (-456), ZNF791 (+341)
chr10	92950389	92951960	6.71	4.21	2.5	0.00134	ANKRD1 (-270142), PCGF5 (-29370)
chr1	155530993	155532618	7.96	6.07	1.89	0.00134	ASH1L (+517)
chr13	52026510	52027221	7.18	5.05	2.13	0.00134	INTS6 (+268)
chr4	144480141	144480941	5.81	3.7	2.11	0.00134	SMARCA5 (+45925), FREM3 (+141287)
chr5	56472437	56473029	4.87	2.31	2.55	0.00134	MIER3 (-224781), GPBP1 (-37215)
chr17	27618819	27619639	6.3	4.24	2.06	0.00134	NUFIP2 (+1907), CRYBA1 (+45348)
chr5	3336513	3341137	8.69	6.66	2.03	0.00134	IRX1 (-257343), C5orf38 (+586563)
chr16	84652093	84653651	6	3.94	2.07	0.00134	COTL1 (-1189)
chr6	36922267	36925359	7.05	5.16	1.89	0.00134	PI16 (+1604), MTCH1 (+30261)
chr4	17577781	17580316	8.05	6.41	1.64	0.00134	LAP3 (+234)
chr3	42066138	42067086	6.23	4.06	2.17	0.00134	TRAK1 (-65950), ULK4 (-62690)
chr5	72143857	72144403	6.61	4.5	2.11	0.00134	FCHO2 (-107678), TNPO1 (+31991)
chr8	119121852	119123940	8.07	6.25	1.81	0.00134	EXT1 (+1196), MED30 (+589944)
chr7	106415546	106416199	5.14	2.43	2.71	0.00134	CCDC71L (-114431), PIK3CG (-90051)
chr12	69978668	69980051	7.86	5.95	1.92	0.00135	CCT2 (+246)
chr18	46473461	46475143	7.03	5.23	1.8	0.00135	SMAD7 (+2779), CTIF (+408773)
chr1	63153992	63154762	6.31	4.57	1.73	0.00135	DOCK7 (-424)
chr2	240963949	240964562	6.06	4.23	1.83	0.00135	NDUFA10 (+563)
chr2	109270177	109272153	7.53	5.8	1.72	0.00135	LIMS1 (-328)
chr6	34759786	34761195	8.16	6.28	1.88	0.00135	UHRF1BP1 (+634)
chr9	88357094	88357695	4.19	0.73	3.47	0.00135	AGTPBP1 (-662)
chr2	86849133	86850531	7.69	5.99	1.7	0.00135	RNF103 (+1146), KDM3A (+181908)
chr10	89101829	89103379	8.09	6.17	1.92	0.00135	GLUD1 (-247981), MINPP1 (-162028)
chr14	24615987	24616523	5.46	2.92	2.53	0.00135	RNF31 (-333), PSME2 (+175)
chr5	39072823	39074564	7.55	5.25	2.29	0.00135	RICTOR (+816)
chr17	45383458	45384064	4.37	1.21	3.17	0.00135	NPEPPS (-224669), ITGB3 (+52549)
chr2	56181546	56182405	5.93	3.93	2	0.00135	EFEMP1 (-30702)
chr13	30095021	30096334	6.69	4.53	2.16	0.00135	SLC7A1 (+74147), MTUS2 (+496930)
chr11	110166018	110167318	7.27	5.33	1.93	0.00135	RDX (+769)
chr11	11862489	11866106	9.27	7.5	1.78	0.00135	USP47 (+1328), DKK3 (+166331)
chr6	170861453	170864108	8.73	7.04	1.68	0.00135	TBP (-640), PSMB1 (-352)
chr5	111754383	111756118	7.18	4.98	2.2	0.00135	EPB41L4A (-238)
chr18	77437993	77441044	8.84	6.91	1.94	0.00135	CTDP1 (-282)
chr21	46707881	46708208	4.58	1.58	3.01	0.00135	POFUT2 (-232)
chr10	45495477	45497732	8.55	6.8	1.74	0.00135	C10orf25 (-269), ZNF22 (+682)
chr11	62554094	62555977	7.2	5.14	2.06	0.00135	TMEM179B (+137)
chr1	144533213	144534760	7.37	5.52	1.86	0.00135	NBPF9 (-277761), PPIAL4B (-169741)
chr8	67836441	67838384	8.29	6.62	1.67	0.00136	TCF24 (+37412), MCMDC2 (+54429)
chr5	148928624	148931862	9.22	7.39	1.84	0.00136	CSNK1A1 (+284)
chr8	38853184	38854123	6.7	4.87	1.83	0.00136	ADAM9 (-851), TM2D2 (+398)
chr11	93394380	93395696	7.35	5.45	1.9	0.00136	KIAA1731 (+233)
chr10	88516369	88517691	7.08	5.18	1.9	0.00137	BMPR1A (+623)
chr16	29815919	29816826	6.54	4.8	1.74	0.00137	MAZ (-1544)
chr10	76994367	76995531	6.55	4.38	2.17	0.00137	COMTD1 (+820)
chr2	220040508	220042956	8.47	6.7	1.76	0.00137	FAM134A (-1207), CNPPD1 (+1096)
chr15	52969843	52971990	7.66	5.65	2.01	0.00137	FAM214A (-97)
chr4	37686964	37688039	7.23	5.29	1.94	0.00137	RELL1 (+496)
chr5	14190796	14191648	5.75	3.75	1.99	0.00137	FAM105B (-473635), TRIO (+47411)
chr20	23030551	23031333	6	3.61	2.4	0.00137	THBD (-564)
chr2	111333075	111334937	7.54	5.69	1.86	0.00137	RGPD6 (+672)
chr4	130013555	130015371	8.1	6.25	1.85	0.00137	C4orf33 (-9), SCLT1 (+299)
chr1	231275183	231276362	4.96	2.1	2.86	0.00137	TRIM67 (-22943), ARV1 (+160978)
chr8	121822024	121823885	6.8	5.01	1.79	0.00137	SNTB1 (+2558), MTBP (+365289)
chr20	60877044	60878122	7.2	5.13	2.07	0.00137	ADRM1 (-478)
chr7	32534997	32535887	7.63	5.61	2.01	0.00137	AVL9 (+341)
chr12	118122813	118123535	6.24	4.1	2.14	0.00137	NOS1 (-354295), KSR2 (+283614)
chrX	100878094	100878877	6.62	4.46	2.15	0.00137	ARMCX3 (+699)
chr14	102275442	102278155	7.69	5.86	1.83	0.00137	DYNC1H1 (-154066), PPP2R5C (+48664)
chr14	102430884	102432978	7.65	5.74	1.9	0.00137	DYNC1H1 (+1066), HSP90AA1 (+174092)
chr12	127715726	127716638	6.48	4.38	2.11	0.00137	NONE
chr2	190626873	190628251	6.82	5.19	1.63	0.00137	OSGEPL1 (-69)
chr19	676589	677303	6.47	4.47	2	0.00137	FSTL3 (+554)
chr6	3752181	3753012	7.32	5.32	2.01	0.00138	PXDC1 (-337)
chr8	110552203	110553525	7.39	5.66	1.73	0.00138	EBAG9 (+458)
chr21	15399645	15400451	6.34	4.54	1.8	0.00138	LIPI (+179222), POTED (+417550)
chr6	2765693	2767347	6.99	5.13	1.86	0.00138	WRNIP1 (+872)
chr22	30211883	30212402	5.65	3.53	2.11	0.00138	ASCC2 (+22122), UQCR10 (+48785)
chr16	85038225	85039460	7.07	5.26	1.81	0.00138	ZDHHC7 (+6265), CRISPLD2 (+185253)
chr20	29611917	29612574	7.02	5.26	1.77	0.00138	DEFB115 (-233221)
chr1	41706449	41707341	7.29	5.48	1.81	0.00138	FOXO6 (-120699), SCMH1 (-79791)
chr19	23455971	23457193	7.16	5.36	1.8	0.00138	ZNF724P (-23420), ZNF91 (+121780)
chr10	48435167	48435606	4.53	1.57	2.96	0.00138	GDF2 (-18534), GDF10 (+3589)
chr2	120039857	120042649	6.15	4.42	1.73	0.00138	DBI (-83576), STEAP3 (+59846)
chrX	347588	348093	6.8	4.51	2.29	0.00138	PPP2R3B (-396)
chrX	38662128	38665381	8.55	6.28	2.27	0.00138	MID1IP1 (+769)
chr3	17782065	17785113	8.25	6.47	1.78	0.00138	TBC1D5 (-42077), SATB1 (+682476)
chr21	34913438	34916614	9.22	7.56	1.66	0.00138	SON (+102), GART (+122)
chrX	119384564	119385838	7.08	5.31	1.76	0.00138	ZBTB33 (+594)
chr19	30199618	30200602	6.51	4.69	1.82	0.00138	C19orf12 (+5853), PLEKHF1 (+44147)
chr8	66546592	66547015	4.52	1.52	3	0.00138	ARMC1 (-362)
chr17	28670438	28673448	5.53	3.37	2.15	0.00138	CPD (-33980), TMIGD1 (-10878)
chr4	4970226	4972258	7.59	5.14	2.45	0.00139	CYTL1 (+49957), MSX1 (+109849)
chr9	117618730	117619472	6	4.03	1.97	0.00139	TNFSF15 (-50695), TNFSF8 (+73596)
chr2	208025331	208030735	9.43	7.6	1.83	0.00139	KLF7 (+2636), CPO (+223755)
chr6	5204655	5207041	7.12	5.29	1.83	0.00139	RPP40 (-201567), LYRM4 (+55324)
chr19	43380103	43381989	5.84	3.49	2.35	0.00139	PSG8 (-111215), PSG1 (+2825)
chr7	152161210	152162330	7.13	4.96	2.16	0.0014	KMT2C (-28680), XRCC2 (+211480)
chr14	58311297	58314568	7.64	5.7	1.94	0.0014	SLC35F4 (-249318), C14orf37 (+305998)
chr4	139934813	139938016	9.34	7.59	1.75	0.0014	CCRN4L (-528)
chr6	128841842	128842767	7.07	5.12	1.95	0.0014	PTPRK (-577)
chr20	44991650	44993155	7.83	5.9	1.94	0.0014	SLC35C2 (-590)
chr12	56550820	56551896	6.5	4.36	2.15	0.0014	MYL6 (-587)
chr6	160390354	160391695	7.4	5.37	2.03	0.0014	IGF2R (+894)
chrX	131351534	131352130	6.57	4.57	2	0.0014	RAP2C (+320)
chr6	90994103	90995274	6.19	4.25	1.95	0.0014	BACH2 (+11772), GJA10 (+390501)
chrX	95939208	95941732	8.57	6.72	1.86	0.0014	DIAPH2 (+759)
chr3	138551869	138553751	7.43	5.55	1.88	0.0014	PIK3CB (+784)
chr10	126431781	126432358	5.72	3.68	2.05	0.0014	FAM53B (+549)
chr18	67672807	67673130	4.46	1.68	2.79	0.0014	CD226 (-48737), RTTN (+200212)
chr7	55638886	55640012	7.44	5.47	1.97	0.0014	VOPP1 (+769)
chr9	129566453	129568820	8.38	6.38	2	0.0014	ZBTB43 (+343)
chr13	52158497	52159777	7.15	5.05	2.1	0.0014	WDFY2 (+493)
chr9	70488667	70490456	8.04	6.27	1.78	0.0014	CBWD5 (+545)
chr9	110817754	110819083	5.91	3.87	2.04	0.0014	KLF4 (-566492), ACTL7B (+800820)
chr14	20937469	20939011	7.83	5.95	1.88	0.0014	PNP (+702)
chr3	37494040	37495423	6.94	4.81	2.13	0.0014	CTDSPL (-408933), ITGA9 (+1122)
chr15	50644423	50648556	9.85	7.99	1.86	0.00141	GABPB1 (+860)
chr3	176912877	176915307	7.75	6.08	1.67	0.00141	TBL1XR1 (+174)
chr1	29063355	29064546	7.7	5.75	1.94	0.00141	YTHDF2 (+680)
chr10	75011007	75013283	8.04	6.39	1.65	0.00141	DNAJC9 (-3525), MRPS16 (+306)
chr11	124064059	124065452	6.76	4.53	2.24	0.00141	OR8G5 (-69967), OR10D3 (+8833)
chr8	106101562	106102657	6.58	4.57	2.01	0.00141	LRP12 (-500876), ZFPM2 (-228810)
chr1	156426385	156428346	8.04	6.2	1.84	0.00141	C1orf61 (-28182), MEF2D (+43254)
chr6	34358989	34360352	7.72	5.59	2.13	0.00141	NUDT3 (+780)
chr3	124563103	124565290	8.15	6.53	1.61	0.00141	ITGB5 (+41947), UMPS (+114984)
chr5	72250611	72253363	8.47	6.82	1.65	0.00141	FCHO2 (+179)
chr12	122883520	122886357	8.5	6.7	1.79	0.00141	CLIP1 (-19898), ZCCHC8 (+100579)
chr8	42396511	42398471	8.28	6.47	1.81	0.00141	SLC20A2 (-422)
chr14	70232887	70235774	9.25	7.49	1.76	0.00141	SLC10A1 (+29675), SRSF5 (+40714)
chr16	19856973	19857487	4.88	2.07	2.81	0.00141	KNOP1 (-127674), GPRC5B (+39009)
chr14	89825880	89826631	6.03	4.01	2.02	0.00141	FOXN3 (+259218), TTC8 (+535250)
chr4	110481426	110483276	8.1	5.8	2.29	0.00142	CCDC109B (+990)
chr2	8824707	8825104	4.98	2.31	2.68	0.00142	ID2 (+5931), KIDINS220 (+152849)
chr7	134246737	134250834	7.61	5.82	1.79	0.00142	BPGM (-82797), AKR1B15 (+14898)
chr2	203241281	203244046	7.76	6.05	1.71	0.00143	FAM117B (-257247), BMPR2 (+1005)
chr18	9707001	9708121	7.16	5.35	1.81	0.00143	RAB31 (-601)
chr19	13262709	13266596	9.41	7.4	2	0.00143	STX10 (-3601), IER2 (+1864)
chr13	77961027	77961432	5.19	2.7	2.49	0.00143	SCEL (-148665), MYCBP2 (-60416)
chr3	142719286	142721729	8.52	6.94	1.58	0.00143	U2SURP (+127)
chr17	57970363	57971603	7.65	5.74	1.91	0.00143	TUBD1 (-687), RPS6KB1 (+458)
chr1	47272682	47273820	6.58	4.76	1.83	0.00143	CYP4B1 (+8533), CYP4A11 (+133886)
chr18	43752921	43754961	8.08	6.34	1.74	0.00143	C18orf25 (-52)
chr13	67804610	67806120	7.64	5.71	1.93	0.00143	PCDH9 (-897)
chr3	45730965	45731853	6.53	4.76	1.77	0.00143	SACM1L (+655)
chr16	21312083	21315137	9	6.64	2.35	0.00143	CRYM (+762)
chr11	6240817	6241953	6.21	3.85	2.36	0.00143	FAM160A2 (+14556), OR52W1 (+21009)
chr6	3054625	3054925	4.54	1.91	2.63	0.00143	RIPK1 (-13883), NQO2 (+54567)
chr22	32869688	32872998	9.1	7.26	1.83	0.00143	FBXO7 (+680)
chr14	75641102	75642230	4.83	2.18	2.65	0.00143	NEK9 (-47883), TMED10 (+1668)
chr10	27442461	27445701	9.72	8.07	1.65	0.00143	YME1L1 (-793), MASTL (-218)
chr1	220218687	220219956	7.54	5.67	1.86	0.00143	EPRS (+678)
chr8	23386955	23388579	6.72	4.88	1.84	0.00143	SLC25A37 (+1449), NKX3-1 (+152673)
chr8	135842675	135844281	7.18	5.57	1.6	0.00144	KHDRBS3 (-626222), ZFAT (-118197)
chr1	200708017	200708646	7.32	4.91	2.41	0.00145	CAMSAP2 (-354)
chr12	49504053	49504795	6.81	4.88	1.93	0.00145	LMBR1L (+257)
chr8	125485377	125488575	8.77	6.91	1.86	0.00145	RNF139 (-3)
chr14	103315041	103316588	7.07	5.29	1.78	0.00145	AMN (-73178), TRAF3 (+72002)
chr2	86421507	86423403	8.14	6.32	1.82	0.00145	MRPL35 (-4125), IMMT (+438)
chr2	130737151	130738543	5.94	3.91	2.03	0.00145	RAB6C (+612)
chr11	44968047	44969378	7.25	5.28	1.98	0.00145	TP53I11 (+2998), TSPAN18 (+182737)
chr5	32585058	32586819	7.71	5.92	1.78	0.00145	SUB1 (+334)
chr5	168587035	168589628	7.7	5.93	1.77	0.00145	PANK3 (-581727), SLIT3 (+139801)
chr6	137539757	137541828	8.36	6.44	1.92	0.00145	IFNGR1 (-207)
chr20	23400423	23402311	8.48	6.49	1.99	0.00146	NAPB (+758)
chr12	127769924	127770348	5.31	2.7	2.61	0.00146	TMEM132C (-981812)
chr5	175842434	175843467	7.39	5.41	1.98	0.00146	CLTB (+619)
chr5	102594402	102595879	7.48	5.05	2.43	0.00146	C5orf30 (+738)
chr2	135809487	135811381	8.01	6.38	1.62	0.00146	RAB3GAP1 (+566)
chr7	77324821	77326369	7.39	5.4	1.99	0.00146	RSBN1L (-165)
chr22	21744023	21744538	5.36	3.16	2.2	0.00146	HIC2 (-52468), RIMBP3B (+6618)
chr8	123866005	123867775	7.35	5.47	1.88	0.00146	ZHX2 (+73257), DERL1 (+187773)
chr1	70449194	70449515	4.6	1.28	3.31	0.00146	LRRC40 (+221948), LRRC7 (+223497)
chr1	109935247	109936384	5.31	2.82	2.49	0.00146	MYBPHL (-86153), SORT1 (+4757)
chr10	70715071	70717578	9.09	7.29	1.8	0.00146	DDX21 (+441)
chr21	33032454	33032933	5.48	3.19	2.29	0.00146	SOD1 (+759)
chr12	52536946	52547132	9.44	7.67	1.77	0.00146	KRT80 (+43745), C12orf44 (+78284)
chr2	26255761	26258381	8.57	6.71	1.87	0.00146	RAB10 (+92)
chr17	79817469	79818380	5.88	3.36	2.53	0.00146	P4HB (+645)
chr15	40734005	40734767	5.89	3.84	2.05	0.00146	BAHD1 (+975)
chr4	13990237	13990805	5.48	3.33	2.16	0.00146	BOD1L1 (-361174)
chr21	33650932	33651459	5.81	3.22	2.59	0.00146	MIS18A (+184)
chr3	57080845	57082307	6.78	4.87	1.91	0.00147	FAM208A (-364531), ARHGEF3 (+31760)
chr2	224333315	224335316	7.87	5.72	2.15	0.00147	SCG2 (+132905), KCNE4 (+417454)
chr6	146867972	146868714	5.32	2.75	2.57	0.00147	ADGB (-51758), RAB32 (+3514)
chr10	105726912	105727299	5.49	2.83	2.66	0.00147	SLK (+147)
chr11	73576792	73577727	5.74	3.75	1.99	0.00147	PAAF1 (-10754), MRPL48 (+78899)
chr10	119220600	119222255	7.36	5.57	1.79	0.00148	PDZD8 (-86450), EMX2 (-80527)
chr20	30192249	30194238	7.12	5.38	1.74	0.00148	ID1 (+158)
chr1	180991245	180992162	7.36	5.37	1.99	0.00148	STX6 (+343)
chr16	48417149	48418608	6.76	4.82	1.93	0.00148	SIAH1 (-18067), N4BP1 (+226241)
chr19	8425872	8427643	6.73	4.98	1.76	0.00148	ANGPTL4 (-2277)
chr14	50997496	51001411	8.35	6.57	1.78	0.00148	MAP4K5 (-127)
chr17	17283063	17284245	2.38	4.79	-2.41	0.00148	MED9 (-96646), NT5M (+77005)
chr5	130499452	130501527	8.39	6.54	1.85	0.00148	HINT1 (+688)
chr2	128144416	128145590	7.04	4.87	2.17	0.00148	ERCC3 (-93251), MAP3K2 (+1038)
chr5	132361296	132362303	7.55	5.92	1.63	0.00148	ZCCHC10 (+496)
chr8	59465035	59467389	8.76	7.04	1.72	0.00148	SDCBP (+484)
chr3	30559753	30560774	6.1	4.33	1.77	0.00148	TGFBR2 (-87829)
chr12	53614952	53615403	6.41	4.45	1.96	0.00148	ITGB7 (-14087), RARG (+10858)
chr6	56954786	56956438	7.97	6.09	1.88	0.00148	ZNF451 (+804)
chr1	150846981	150850015	8.17	6.43	1.74	0.00148	ARNT (+746)
chr10	64604270	64605125	0.19	3.98	-3.79	0.00148	NRBF2 (-288352), EGR2 (-28583)
chr4	147096528	147098155	8.06	6.34	1.71	0.00149	LSM6 (+461)
chr3	133968281	133969380	5.96	4.16	1.8	0.0015	RYK (+663)
chr6	151711932	151712644	5	2.27	2.72	0.0015	ZBTB2 (+395)
chr1	113615382	113616545	7.5	5.57	1.93	0.0015	LRIG2 (+133)
chr2	190647977	190650192	8.09	6.23	1.85	0.0015	ORMDL1 (-977), PMS1 (-22)
chrX	23759811	23762024	7.71	5.72	1.99	0.0015	ACOT9 (+472)
chr9	134516386	134518319	5.56	3.3	2.27	0.0015	UCK1 (-110766), RAPGEF1 (+67876)
chr4	143187038	143187545	4.18	-0.37	4.55	0.0015	INPP4B (+580151), IL15 (+629537)
chr2	122513181	122514247	6.86	5.16	1.7	0.0015	TSN (+605)
chr3	51572826	51574100	7.73	5.77	1.96	0.0015	RAD54L2 (-2133)
chr11	69456809	69457502	5.76	3.72	2.04	0.0015	CCND1 (+1301), ORAOV1 (+32959)
chr15	75659499	75661621	8.22	6.41	1.81	0.0015	MAN2C1 (+376)
chrX	119076636	119077778	7.52	5.75	1.77	0.0015	NKAP (+528)
chr12	50898076	50900174	7.86	6.01	1.85	0.0015	DIP2B (+235)
chr12	22776945	22780517	8.89	7.2	1.69	0.0015	ETNK1 (+722)
chr3	107243671	107243994	5.05	2.02	3.03	0.0015	BBX (+2010), CD47 (+566028)
chr6	17704693	17705749	6.39	4.31	2.08	0.0015	NUP153 (+1397), FAM8A1 (+104635)
chr14	73602678	73604690	7.9	6.28	1.62	0.0015	PSEN1 (+529)
chr19	5623006	5624428	7.53	5.45	2.07	0.0015	SAFB2 (-726), SAFB (+553)
chr18	7567393	7568305	6.81	4.63	2.19	0.0015	PTPRM (+1069)
chr12	118573351	118575919	8.24	6.57	1.67	0.0015	PEBP1 (+972)
chr7	38624134	38624560	5.34	3.14	2.2	0.00151	AMPH (+46820), STARD3NL (+406523)
chr9	99774541	99775538	6.19	4.25	1.94	0.00151	HIATL2 (+822)
chr5	68530077	68531512	7.4	5.75	1.65	0.00151	CDK7 (+95)
chr2	71564195	71565004	5.36	3.09	2.27	0.00151	DYSF (-129232), ZNF638 (+5706)
chr1	82267825	82269484	7.5	5.57	1.92	0.00151	LPHN2 (+2573)
chr7	79764166	79765549	7.46	5.59	1.87	0.00151	GNAI1 (+754)
chr9	100742029	100745469	8.84	6.82	2.02	0.00151	ANP32B (-1894)
chr17	1357751	1359487	7.48	5.49	1.99	0.00152	CRK (+933)
chr1	28558177	28560090	7.87	5.98	1.89	0.00152	ATPIF1 (-3510), DNAJC8 (+402)
chr21	34181172	34181541	5.08	2.37	2.72	0.00152	C21orf62 (-1329)
chr6	158244264	158246170	8.07	6.28	1.79	0.00152	SNX9 (+921)
chr21	30444609	30446706	8.18	6.47	1.72	0.00152	CCT8 (+460)
chr11	86748121	86750503	7.94	6.22	1.72	0.00152	TMEM135 (+263)
chr5	121517080	121519415	7.44	5.48	1.96	0.00152	SNCAIP (-129516), ZNF474 (+53040)
chr10	13141529	13141923	4.99	2.43	2.55	0.00152	OPTN (-447)
chr19	1265747	1267057	7.35	5.32	2.04	0.00152	C19orf24 (-8624), CIRBP (+7018)
chr2	46844225	46845265	6.17	4.43	1.74	0.00153	PIGF (-487), CRIPT (+455)
chr14	39583113	39584450	6.42	4.7	1.72	0.00153	GEMIN2 (+355)
chr16	22447296	22449060	8.3	6.46	1.84	0.00153	NPIPB5 (-76666), CDR2 (-62240)
chr22	32955023	32956472	6.16	4.12	2.05	0.00153	TIMP3 (-241939), FBXO7 (+85085)
chr1	3439278	3440682	6.65	4.95	1.7	0.00153	ARHGEF16 (+68990), MEGF6 (+88079)
chr4	148676421	148677129	5.72	3.76	1.96	0.00153	ARHGAP10 (+23561), NR3C2 (+686897)
chrX	44732431	44733953	8.5	6.64	1.86	0.00153	KDM6A (+435)
chr4	103563534	103564430	6.23	4.08	2.15	0.00153	MANBA (+118169), NFKB1 (+141496)
chr3	180629697	180631432	8.07	6.4	1.67	0.00153	FXR1 (+475)
chr1	14076315	14077014	6.06	4.27	1.78	0.00153	KAZN (-848535), PRDM2 (+45315)
chr11	114099262	114100494	5.78	3.85	1.93	0.00153	NNMT (-28675), ZBTB16 (+169563)
chr10	26779953	26781311	6.23	4.09	2.14	0.00153	PDSS1 (-205956), APBB1IP (+53500)
chr14	61115309	61116214	6.22	3.96	2.26	0.00153	SIX1 (+418)
chr10	51564728	51566177	7.75	5.76	1.99	0.00154	NCOA4 (+345)
chr10	131908117	131910109	8.26	6.44	1.82	0.00154	EBF3 (-147008), GLRX3 (-25550)
chr1	67395403	67397698	8.23	6.53	1.71	0.00154	MIER1 (+5909), SLC35D1 (+123231)
chr19	12475395	12477088	7.96	6.27	1.7	0.00154	ZNF442 (+205)
chr4	185394747	185395722	7.31	5.65	1.66	0.00154	IRF2 (+499)
chr7	94842785	94843486	5.82	3.82	2	0.00154	PON1 (+110883), PPP1R9A (+306187)
chr2	231577741	231579418	7.35	5.45	1.9	0.00154	ITM2C (-151035), CAB39 (+1020)
chr3	101568350	101571455	8.7	6.91	1.79	0.00154	ZPLD1 (-583956), NFKBIZ (+1545)
chr8	125738312	125740671	7.35	5.32	2.03	0.00155	MTSS1 (+1178), NDUFB9 (+188148)
chr1	70670647	70672566	8.4	6.8	1.6	0.00155	LRRC40 (-304), SRSF11 (+200)
chr2	85970079	85972613	7.64	5.92	1.73	0.00155	ATOH8 (-9671), GNLY (+49932)
chr9	91267429	91269007	7.28	5.53	1.75	0.00156	C9orf47 (-337625), NXNL2 (+118202)
chr3	42055234	42057603	7.72	5.9	1.82	0.00156	TRAK1 (-76143), ULK4 (-52497)
chr2	238876053	238877101	6.23	4.26	1.97	0.00156	UBE2F (+980)
chrX	10124629	10125599	5.99	3.97	2.02	0.00156	CLCN4 (+90)
chr15	72408987	72410372	7.27	5.45	1.82	0.00156	SENP8 (+488), MYO9A (+742)
chr15	90435850	90438240	8.46	6.75	1.71	0.00157	AP3S2 (+529)
chr5	142780252	142783308	8.59	6.67	1.92	0.00157	NR3C1 (+1474), ARHGAP26 (+631831)
chrX	114795107	114798201	7.95	6.21	1.74	0.00157	PLS3 (-31165), LUZP4 (+272335)
chr11	111473237	111475091	7.86	5.9	1.96	0.00157	SIK2 (+1049), PPP2R1B (+162942)
chr1	101725510	101725954	4.79	2.31	2.48	0.00157	S1PR1 (+23288), OLFM3 (+736854)
chr5	136833519	136834262	6.1	4.24	1.85	0.00157	SPOCK1 (+1146)
chr16	2570735	2571128	4.89	2.03	2.86	0.00157	AMDHD2 (+541)
chr1	33281837	33283054	8.22	6.31	1.91	0.00157	S100PBP (-710)
chr7	120627793	120632745	9.28	7.54	1.75	0.00157	WNT16 (-338788), CPED1 (+1538)
chr6	12009507	12011507	8.34	6.45	1.89	0.00157	HIVEP1 (-2064)
chr3	23847833	23848687	5.75	3.57	2.18	0.00157	UBE2E1 (+866)
chr2	191877955	191879740	7.78	6.05	1.73	0.00158	STAT1 (+128)
chr15	82336564	82337738	6.27	4.37	1.9	0.00158	TMC3 (-670597), MEX3B (+1331)
chr9	98079607	98080506	6.66	4.62	2.04	0.00158	FANCC (-73)
chr6	161411891	161413852	7.69	6.02	1.67	0.00158	MAP3K4 (+56)
chrX	153991071	153992165	6.69	4.52	2.16	0.00158	DKC1 (+587)
chr1	78004125	78005387	6.2	4.36	1.84	0.00158	ZZZ3 (+143587), AK5 (+257020)
chrX	53709991	53711194	6.3	4.05	2.24	0.00158	HUWE1 (+521)
chr17	55333007	55333629	6.6	4.81	1.79	0.00159	MSI2 (-577)
chr2	242295797	242296563	6.08	4.11	1.97	0.00159	FARP2 (+522)
chr4	96470535	96471149	5.47	2.77	2.7	0.00159	UNC5C (-485)
chr4	57774258	57774950	6.2	3.98	2.23	0.00159	REST (+529)
chr6	86386837	86388453	7.3	5.28	2.02	0.00159	SYNCRIP (-34642)
chrX	110923818	110925586	8.89	7.14	1.75	0.00159	ALG13 (+267)
chr13	28711561	28713476	8.09	6.38	1.72	0.00159	PAN3 (-124)
chr2	36583362	36586069	7.54	5.6	1.94	0.00159	CRIM1 (+1647), FEZ2 (+240618)
chr6	112364250	112365111	7.06	5.15	1.91	0.00159	FYN (-170026), WISP3 (-10781)
chr5	179243369	179248871	10.77	8.68	2.09	0.00159	SQSTM1 (-1639)
chr4	80546932	80548088	5.99	3.99	2	0.00159	GK2 (-218138), ANTXR2 (+446207)
chr15	64994284	64995381	7.01	5.3	1.71	0.00159	OAZ2 (+647)
chr3	53303231	53305533	7.14	4.9	2.24	0.0016	TKT (-14344), DCP1A (+77272)
chr2	70140691	70141832	7.99	5.88	2.12	0.0016	MXD1 (-941)
chr5	65220528	65221420	6.8	5.04	1.76	0.0016	ERBB2IP (-1627)
chr5	138089090	138090911	7.77	6.11	1.66	0.0016	CTNNA1 (+889)
chr19	21579821	21580867	7.06	5.27	1.79	0.0016	ZNF493 (+413)
chr16	58452152	58452667	4.13	0.83	3.31	0.0016	NDRG4 (-45518), GINS3 (+26112)
chr5	145156031	145157791	6.82	5.04	1.78	0.0016	PRELID2 (+57956)
chr11	10372866	10374125	6.04	3.97	2.08	0.00161	AMPD3 (-98732), ADM (+46865)
chr17	53343510	53343954	5.02	2.52	2.5	0.00162	HLF (+1359), MMD (+155621)
chr17	58677528	58679279	7.42	5.67	1.76	0.00162	PPM1D (+860)
chr7	64022148	64023632	7.28	5.33	1.96	0.00162	ZNF680 (+594)
chr8	22857348	22858199	5.87	3.66	2.21	0.00162	RHOBTB2 (+12844), TNFRSF10B (+68918)
chr4	140221541	140223988	8.25	6.43	1.82	0.00162	NDUFC1 (-401), NAA15 (+156)
chr15	73976737	73977760	7.37	5.21	2.16	0.00163	CD276 (+695)
chr19	41767458	41769744	8.07	6.17	1.9	0.00163	HNRNPUL1 (-1635)
chr16	64443215	64444347	6.22	4.29	1.93	0.00163	CDH11 (+712320)
chr10	81001828	81002236	5.01	2.75	2.26	0.00163	PPIF (-105202), ZMIZ1 (+173240)
chr15	78729560	78731800	8.73	6.98	1.74	0.00163	IREB2 (+149)
chr10	3213704	3215046	7.87	6.13	1.75	0.00163	PITRM1 (+628)
chr21	43298260	43298946	6.56	4.66	1.89	0.00163	PRDM15 (+988)
chr9	99182838	99183860	6.31	4.29	2.02	0.00163	ZNF367 (-2738)
chr1	226372430	226375085	8.44	6.58	1.86	0.00163	ACBD3 (+673)
chr9	82186780	82187392	5.88	3.77	2.1	0.00163	TLE4 (+398)
chr4	74087732	74089282	6.57	4.37	2.21	0.00163	COX18 (-153049), ANKRD17 (+35995)
chr2	69995838	69998577	8.02	6.32	1.7	0.00163	GMCL1 (-59566), ANXA4 (+28102)
chr2	225667440	225668131	6.36	4.26	2.1	0.00163	CUL3 (-217721), DOCK10 (+239373)
chr11	34126313	34128116	8.04	6.31	1.73	0.00163	NAT10 (+66)
chr8	123792252	123796077	9.5	7.59	1.91	0.00163	ZHX2 (+532)
chr10	126368730	126370123	6.6	4.71	1.89	0.00163	FAM53B (+63192), LHPP (+219023)
chr14	45430068	45432440	8.1	6.42	1.68	0.00163	FAM179B (-157), KLHL28 (-86)
chr7	95173991	95175284	6.46	4.61	1.85	0.00163	PDK4 (+51165), ASB4 (+59425)
chr2	153573048	153574046	7.1	5.43	1.66	0.00163	ARL6IP6 (-881), PRPF40A (+948)
chr16	71841455	71843093	8.7	7.09	1.62	0.00163	AP1G1 (+830)
chr4	76438676	76440777	7.96	6.28	1.68	0.00163	THAP6 (+44), RCHY1 (+168)
chr1	46050445	46051397	4.25	0.73	3.52	0.00163	NASP (+1189), CCDC17 (+38808)
chr4	100870364	100870989	5.46	3.49	1.97	0.00163	DNAJB14 (-2794), H2AFZ (+868)
chr11	114270148	114272372	9.41	7.76	1.65	0.00163	RBM7 (+508)
chr1	186343272	186346106	8.48	6.78	1.69	0.00163	C1orf27 (-312), TPR (-232)
chr20	19973224	19975507	7.78	6.01	1.77	0.00163	NAA20 (-23394), RIN2 (+107201)
chr1	161964459	161965062	5.07	2.4	2.67	0.00163	OLFML2B (+28883), ATF6 (+228677)
chr6	146056594	146057483	8.03	6.15	1.88	0.00163	EPM2A (+121)
chr10	69643464	69645587	7.57	5.87	1.7	0.00163	SIRT1 (+99)
chr13	113861812	113863829	8.69	6.64	2.05	0.00163	CUL4A (-1037), PCID2 (+162)
chr8	42395673	42396460	6.29	4.54	1.75	0.00163	SMIM19 (-231)
chr6	296217	297420	6.49	4.19	2.3	0.00163	IRF4 (-94920), DUSP22 (+4722)
chr20	35109463	35111418	6.89	5.19	1.71	0.00163	MYL9 (-59446), DLGAP4 (+216183)
chr10	71952627	71954375	6.64	4.71	1.93	0.00163	SAR1A (-23222), PPA1 (+39682)
chr17	19289032	19290237	6.92	5.2	1.72	0.00163	MFAP4 (+868)
chr15	56298841	56299330	5.14	2.82	2.32	0.00163	NEDD4 (-89757), RFX7 (+236397)
chr10	94919818	94921572	7.24	4.85	2.39	0.00163	CYP26A1 (+87048), MYOF (+321256)
chr12	109195679	109197412	7.98	5.95	2.03	0.00163	CORO1C (-71174), SSH1 (+54820)
chr6	42750364	42752841	9.23	7.52	1.71	0.00163	RPL7L1 (-95770), TBCC (-37045)
chr2	119600155	119600722	5.2	3.03	2.17	0.00163	EN1 (+4815), INSIG2 (+754389)
chr2	232347386	232348839	7.5	5.62	1.88	0.00164	NCL (-18808), NMUR1 (+47093)
chr16	50401762	50402711	6.44	4.58	1.86	0.00164	BRD7 (+453)
chr10	93557136	93559551	7.94	6.11	1.83	0.00164	TNKS2 (+275)
chr2	147601952	147602616	5.68	3.19	2.49	0.00164	ACVR2A (-999802)
chr6	157097435	157098786	7.34	5.45	1.89	0.00164	ARID1B (-952)
chr9	95054620	95057133	8.13	6.41	1.72	0.00164	IARS (+105)
chr17	18973247	18974578	6.91	5.34	1.57	0.00164	EPN2 (-166741), GRAP (-22963)
chr5	60626066	60626721	5.39	3.18	2.21	0.00164	ZSWIM6 (-1706)
chr7	15724015	15726828	7.98	6.46	1.52	0.00164	AGMO (-123782), MEOX2 (+1015)
chr12	96182787	96184599	7.14	5.28	1.86	0.00164	NTN4 (+843)
chr17	462592	464406	7.28	5.39	1.89	0.00164	FAM101B (-167769), VPS53 (+154597)
chr1	115258109	115260084	8.23	6.58	1.65	0.00165	NRAS (+418)
chr10	5045499	5046065	5.55	3.64	1.91	0.00165	AKR1C2 (+433)
chr2	158732621	158732966	4.16	0.72	3.44	0.00165	ACVR1 (-1171), UPP2 (-420)
chr9	68454726	68455156	6.31	4.48	1.83	0.00165	ANKRD20A1 (+528180), FOXD4L6 (+747263)
chr9	110511862	110515715	8.71	6.73	1.98	0.00165	KLF4 (-261862)
chr3	151983905	151990002	9.5	7.78	1.72	0.00165	MBNL1 (+1125), TMEM14E (+71825)
chr9	73004324	73004823	5.23	2.97	2.26	0.00165	KLF9 (+24966), SMC5 (+130637)
chr9	33075541	33077444	7.8	6.23	1.58	0.00165	SMU1 (+164)
chr12	107348456	107349543	7.4	5.23	2.17	0.00165	C12orf23 (-500)
chr15	41186556	41188105	7.68	5.94	1.74	0.00165	VPS18 (+703)
chr9	115140755	115142241	7.92	6.29	1.64	0.00165	HSDL2 (-719)
chrX	118532302	118534190	7.21	5.31	1.9	0.00165	SLC25A43 (+223)
chr17	17054578	17055607	6.43	4.55	1.89	0.00165	PLD6 (+54536), MPRIP (+109019)
chr12	22484977	22487631	6.29	4.15	2.14	0.00165	ST8SIA1 (+1344), CMAS (+287196)
chr5	106912172	106913870	5.59	3.53	2.05	0.00166	EFNA5 (+93575)
chr12	122237648	122238564	6.7	4.58	2.12	0.00166	SETD1B (-4532)
chr17	44270926	44271411	5.68	3.17	2.51	0.00166	KANSL1 (-1003)
chr15	44829324	44830497	7.8	5.73	2.07	0.00166	EIF3J (+656)
chr11	60672422	60674744	7.98	6.32	1.65	0.00166	PRPF19 (+477)
chr7	116166514	116166969	5.83	3.65	2.18	0.00166	MET (-145717), CAV1 (+1903)
chr17	27619921	27620774	7.49	5.52	1.97	0.00166	NUFIP2 (+788)
chr3	71108193	71108939	4.57	1.68	2.9	0.00166	FOXP1 (+71422)
chr20	25824938	25825797	6.53	4.54	1.99	0.00166	ZNF337 (-157775)
chr10	13932557	13933677	6.12	4.16	1.96	0.00166	PRPF18 (+304190), FRMD4A (+439766)
chr10	96162273	96164363	7.75	5.88	1.86	0.00166	HELLS (-142256), TBC1D12 (+1057)
chr10	70883906	70884986	7.25	5.38	1.87	0.00166	SUPV3L1 (-55542), VPS26A (+1178)
chr3	58291839	58293597	8.34	6.69	1.65	0.00166	RPP14 (+729)
chr19	2236298	2237577	8.16	6.36	1.8	0.00166	SF3A2 (+418), PLEKHJ1 (+765)
chr1	16212182	16212962	5.88	3.87	2	0.00166	SPEN (+38213), ZBTB17 (+90049)
chr11	107879489	107881236	9.17	7.44	1.73	0.00166	CUL5 (+904)
chr3	111578835	111581617	8.17	6.26	1.92	0.00166	ABHD10 (-117656), PHLDB2 (+2199)
chr1	150038588	150040570	7.93	6.15	1.77	0.00166	VPS45 (+210)
chr12	108954001	108956140	8.03	6.39	1.64	0.00166	ISCU (-1306), SART3 (+94)
chr7	1014224	1015246	6.73	4.62	2.1	0.00166	COX19 (+500)
chr6	52925334	52927212	8.15	6.43	1.73	0.00166	ICK (+327)
chr4	95372966	95376422	8.09	6.22	1.88	0.00166	PDLIM5 (-1702)
chr7	153989867	153990633	5.06	2.34	2.72	0.00166	DPP6 (+240485), PAXIP1 (+804544)
chr7	17979166	17980965	9.12	7.55	1.56	0.00166	SNX13 (+51)
chrX	16888133	16888448	4.75	2.31	2.44	0.00167	RBBP7 (-282)
chr4	190608080	190611160	4.06	0.52	3.53	0.00167	FRG1 (-252323)
chr17	636222	636795	5.7	3.5	2.2	0.00167	FAM57A (+857)
chr20	10492391	10493368	6.3	4.31	1.99	0.00167	SLX4IP (+76929), JAG1 (+161814)
chr9	91693276	91693909	5.75	3.76	1.99	0.00167	S1PR3 (+82172), SHC3 (+100089)
chr17	7737233	7739000	8.3	6.73	1.57	0.00167	KDM6B (-5105), DNAH2 (+117445)
chr20	42839633	42840585	6.6	4.68	1.92	0.00167	GDAP1L1 (-35778), JPH2 (-23891)
chr16	87416060	87416845	6.46	4.48	1.98	0.00168	FBXO31 (+910)
chr16	30709150	30711106	8.14	6.23	1.91	0.00168	SRCAP (-334)
chr11	118739557	118741707	6.72	4.99	1.73	0.00168	DDX6 (-78787), CXCR5 (-13843)
chr6	11229223	11234101	7.94	6.13	1.81	0.00168	ERVFRD-1 (-119697), NEDD9 (+1253)
chr12	95466111	95467475	7.12	5.3	1.82	0.00168	NR2C1 (+686)
chr14	74416242	74417851	7.73	6.02	1.71	0.00169	COQ6 (+51)
chrY	14618706	14619345	5.12	2.91	2.21	0.0017	USP9Y (-194134)
chr3	112279399	112281988	8.36	6.63	1.74	0.0017	SLC35A5 (-163), ATG3 (+116)
chr6	44185894	44189142	8.14	6.36	1.78	0.0017	SLC29A1 (-3845)
chr10	52751548	52753698	7.58	5.76	1.82	0.0017	A1CF (-107188), PRKG1 (-81311)
chr1	219362492	219363611	6.49	4.54	1.95	0.0017	LYPLAL1 (+15866), SLC30A10 (+738892)
chr9	97767650	97768273	5.61	3.57	2.03	0.0017	C9orf3 (+245896), FANCC (+312022)
chr3	150480787	150482239	7.82	5.96	1.86	0.0017	SIAH2 (-349)
chr16	81571862	81572743	6.19	4.18	2.01	0.0017	PLCG2 (-240560), CMIP (+93528)
chr17	79650858	79652794	8.03	6.01	2.02	0.0017	ARL16 (-872), HGS (+864)
chr18	60382692	60383034	5.16	2.67	2.48	0.0017	PHLPP1 (+180)
chr3	32543230	32544364	7.66	5.94	1.72	0.0017	CMTM6 (+1103), CMTM7 (+110634)
chr10	100097220	100098752	6.91	4.79	2.12	0.0017	LOXL4 (-69979), PYROXD2 (+76955)
chr7	25163702	25165101	7.26	5.5	1.76	0.0017	CYCS (+578)
chr10	81585757	81587513	8	6.21	1.78	0.0017	SFTPD (+122224), SFTPA1 (+215934)
chr8	74883030	74884529	7.93	6.16	1.77	0.0017	TMEM70 (-4664), TCEB1 (+742)
chr4	1282919	1285498	7.6	5.83	1.77	0.0017	MAEA (+570)
chr4	128982711	128983777	6.66	4.44	2.23	0.0017	LARP1B (+821)
chr5	137088540	137090845	9.23	7.4	1.82	0.0017	HNRNPA0 (+346)
chr1	28099692	28100938	7.36	5.38	1.98	0.0017	STX12 (+621)
chr15	42220674	42222830	7.29	5.51	1.79	0.00171	SPTBN5 (-35477), EHD4 (+43024)
chr8	30670166	30670501	5.04	2.73	2.31	0.00171	PPP2CB (+54)
chr1	47265017	47272381	8.63	6.85	1.78	0.00172	CYP4B1 (+3981), CYP4A11 (+138438)
chr22	20850206	20851184	7.09	5.41	1.68	0.00172	KLHL22 (-525)
chr9	3526003	3527850	9.55	7.74	1.81	0.00172	RFX3 (-944)
chr17	63051340	63052798	7.38	5.32	2.06	0.00172	GNA13 (+888)
chr16	85043926	85044854	6.56	4.7	1.87	0.00172	ZDHHC7 (+718)
chrX	118707963	118709386	6.48	4.65	1.83	0.00172	UBE2A (+174)
chr20	33761280	33762366	5.66	3.45	2.21	0.00172	MMP24 (-52634), PROCR (+1947)
chr6	106959182	106962197	7.34	5.48	1.86	0.00172	AIM1 (+960)
chr4	108744690	108745999	7.24	5.38	1.86	0.00172	SGMS2 (-374)
chr2	233561378	233563282	7.86	5.96	1.9	0.00172	GIGYF2 (+274)
chr1	168678455	168679297	6.37	4.46	1.91	0.00172	DPT (+19626), XCL1 (+133165)
chr18	59854520	59855621	6.85	5.13	1.72	0.00172	PIGN (-814)
chr11	109963811	109965349	7.95	6.29	1.66	0.00172	ZC3H12C (+493)
chr9	33023903	33025818	8.6	6.62	1.98	0.00173	DNAJA1 (-348)
chrX	135286059	135289106	7.6	5.53	2.07	0.00173	MAP7D3 (+46155), FHL1 (+58024)
chr11	32914904	32915559	6.64	4.87	1.77	0.00173	DEPDC7 (-122178), PRRG4 (+63743)
chr21	38737348	38738547	7.57	5.61	1.95	0.00173	DSCR3 (-98115), DYRK1A (-54654)
chr5	114936911	114939114	7.57	5.75	1.82	0.00173	FEM1C (-57422), TMED7-TICAM2 (+23845)
chr10	63661694	63662919	6.34	4.66	1.68	0.00173	ARID5B (+1248), RTKN2 (+366159)
chr1	36620227	36623669	9	7.09	1.91	0.00173	MAP7D1 (+145)
chr7	75591285	75591955	5.99	3.92	2.07	0.00174	POR (+47223), STYXL1 (+85701)
chr17	62788445	62791783	6.49	4.35	2.14	0.00174	SMURF2 (-131928), LRRC37A3 (+124789)
chr17	74731994	74734871	8.81	6.77	2.03	0.00174	SRSF2 (-18)
chr11	17098122	17100456	8.52	6.8	1.72	0.00174	RPS13 (+45)
chr2	61762889	61764553	6.45	4.58	1.87	0.00174	USP34 (-65817), XPO1 (+1697)
chr12	120905928	120907364	7.53	5.47	2.05	0.00174	DYNLL1 (-1007), SRSF9 (+950)
chr15	85290156	85291512	8.12	6.23	1.89	0.00174	ZNF592 (-35051), SEC11A (-30887)
chr3	54894695	54895922	6.86	4.38	2.49	0.00175	LRTM1 (+66792), CACNA2D3 (+738616)
chr12	122238612	122240437	9.19	7.36	1.83	0.00175	SETD1B (-3113)
chr10	72163798	72166124	8.25	6.31	1.94	0.00175	EIF4EBP2 (+826)
chr15	75135550	75136841	7.96	6.19	1.77	0.00175	ULK3 (-658)
chr19	3185980	3186764	6.42	4.57	1.85	0.00176	NCLN (+774)
chr1	193027500	193030125	9.03	7.38	1.65	0.00176	TROVE2 (-351), UCHL5 (-187)
chr6	131948529	131949520	6.79	4.94	1.85	0.00176	ENPP3 (-576), MED23 (+344)
chr9	77703345	77704418	6.8	4.64	2.16	0.00177	NMRK1 (-757), OSTF1 (+423)
chr16	74329694	74332088	8.64	6.83	1.81	0.00177	PSMD7 (+218)
chr10	127959170	127960366	3.46	5.82	-2.37	0.00177	ADAM12 (+117256), FANK1 (+374660)
chr21	33102992	33104410	7.19	5.36	1.83	0.00177	SCAF4 (+687)
chr10	114710408	114711407	6.51	4.72	1.79	0.00177	TCF7L2 (+899)
chr18	22929870	22932157	8.18	6.11	2.07	0.00177	ZNF521 (+1102), HRH4 (+890421)
chr17	46647200	46652951	8.72	6.5	2.22	0.00177	HOXB3 (-18792), HOXB4 (+7397)
chr2	128642127	128642965	6.72	5.03	1.69	0.00177	POLR2D (-26815), SAP130 (+142323)
chr15	60883747	60884801	6.64	4.44	2.19	0.00177	NARG2 (-112930), RORA (+35388)
chr8	61429470	61430724	7.52	5.47	2.06	0.00177	RAB2A (+681)
chr2	48541643	48543329	8.76	6.92	1.84	0.00177	FOXN2 (+637)
chr15	26093987	26095770	8.14	6.35	1.79	0.00177	UBE3A (-441084), ATP10A (+13476)
chr3	48128011	48131103	8.68	6.87	1.81	0.00177	MAP4 (+1205), DHX30 (+285139)
chr8	30514493	30515825	7.9	6.08	1.82	0.00177	GTF2E2 (+609)
chr10	114119365	114122924	6.69	4.85	1.84	0.00177	ACSL5 (-14811), TECTB (+77652)
chr3	142165707	142167679	8.82	7.19	1.63	0.00177	XRN1 (+211)
chr10	80830640	80831661	6.58	4.77	1.81	0.00177	PPIF (-276083), ZMIZ1 (+2359)
chr9	214337	215783	6.82	4.8	2.02	0.00177	DOCK8 (+195)
chr9	96929264	96930133	6.14	4.31	1.83	0.00177	ZNF169 (-91894), PTPDC1 (+82953)
chr3	152854990	152859202	5.54	3.6	1.94	0.00178	RAP2B (-22933), P2RY1 (+304360)
chr2	45876455	45878375	7.83	5.9	1.94	0.00178	PRKCE (-1498)
chr12	1713772	1716271	7.65	5.71	1.94	0.00178	WNT5B (-23341), FBXL14 (-11691)
chr22	32145172	32146187	7.29	5.56	1.74	0.00178	PISD (-121473), DEPDC5 (-5158)
chr11	9405664	9407854	8.32	6.42	1.9	0.00178	IPO7 (+590)
chr8	142138743	142141086	7.87	5.87	1.99	0.00178	DENND3 (+1195), SLC45A4 (+98758)
chrX	77041287	77042213	6.93	5.17	1.76	0.00178	ATRX (-48)
chr6	5084779	5086441	7.6	5.54	2.05	0.00178	RPP40 (-81329), LYRM4 (+175562)
chr6	139456772	139458305	6.57	4.74	1.83	0.00179	HECA (+1290), TXLNB (+155737)
chr11	102215293	102219714	9.07	7.39	1.68	0.00179	BIRC2 (-462)
chr7	80569631	80572994	7.18	5.28	1.9	0.00179	SEMA3C (-22646), HGF (+828201)
chr3	122512028	122514623	8.9	7.15	1.75	0.00179	HSPBAP1 (-655), DIRC2 (-316)
chr10	74452274	74452947	6.39	4.63	1.76	0.00179	MCU (+722)
chr7	105028351	105028708	4.72	1.86	2.86	0.00179	SRPK2 (+811)
chr1	161931929	161933749	7.31	5.27	2.04	0.00179	OLFML2B (+60805), ATF6 (+196755)
chr2	64679977	64681136	6.51	4.57	1.93	0.00179	LGALSL (-669)
chr15	67813572	67816204	8.55	6.62	1.94	0.00179	MAP2K5 (-20159), C15orf61 (+1482)
chr15	25200185	25201929	7.28	5.72	1.55	0.00179	SNURF (+876), ENSG00000273173 (+922)
chr17	7210871	7212357	8.2	6	2.21	0.00179	EIF5A (+1296), GPS2 (+7269)
chr3	16926581	16928147	7.38	5.69	1.69	0.00179	PLCL2 (+912)
chr15	44718487	44721040	8.29	6.7	1.59	0.00179	CTDSPL2 (+332)
chr20	10650882	10652211	7.01	5.35	1.65	0.00179	JAG1 (+3147), SLX4IP (+235596)
chr11	68227771	68228103	3.93	0.28	3.65	0.00179	PPP6R3 (-301)
chr18	6623829	6625534	7.13	5.4	1.73	0.0018	ARHGAP28 (-209792), L3MBTL4 (-209772)
chr18	48555392	48557070	7.66	6.02	1.64	0.0018	SMAD4 (-352)
chr1	34872150	34873874	4.74	1.87	2.88	0.0018	GJB5 (-347636), C1orf94 (+229741)
chr1	17866371	17868214	8.26	6.55	1.71	0.0018	ARHGEF10L (+963)
chr17	41854530	41856390	8.42	6.57	1.85	0.00181	DUSP3 (+896)
chr22	41345900	41347134	8	6.31	1.69	0.00181	RBX1 (-846)
chr2	176031736	176033051	7.48	5.85	1.63	0.00181	ATF2 (+540)
chr3	148415313	148417612	7.83	6.24	1.59	0.00181	AGTR1 (+805)
chr7	97815386	97816176	6.03	3.84	2.19	0.00181	BHLHA15 (-24958), LMTK2 (+79584)
chr9	80437038	80437877	5.85	3.89	1.96	0.00181	GNA14 (-174235), GNAQ (+208916)
chr1	208417942	208418714	5.57	3.3	2.27	0.00181	PLXNA2 (-663)
chr12	12712302	12715497	8.3	6.57	1.73	0.00181	DUSP16 (+1417), LOH12CR1 (+203845)
chr17	37556273	37557936	7.46	5.67	1.79	0.00181	FBXL20 (+811)
chr3	81809284	81812235	9.64	7.83	1.81	0.00181	GBE1 (+552)
chr8	82753379	82754540	7.4	5.81	1.58	0.00182	SNX16 (+561)
chr15	34629354	34630080	5.76	3.73	2.04	0.00182	SLC12A6 (+236)
chr17	27965467	27966441	6.35	4.65	1.7	0.00182	CORO6 (-16037), SSH2 (+291216)
chr2	65091163	65092232	5.77	3.94	1.83	0.00182	SERTAD2 (-210651), SLC1A4 (-124837)
chr3	16480962	16482259	6.49	4.57	1.92	0.00183	RFTN1 (+73602), OXNAD1 (+174905)
chr17	56083508	56085562	8.7	6.98	1.72	0.00183	SRSF1 (+172)
chr7	30133174	30133625	5.16	2.67	2.49	0.00183	MTURN (-41026), PLEKHA8 (+65371)
chr12	12509395	12511537	7.94	6.29	1.65	0.00184	LOH12CR1 (+411)
chr16	65102382	65103211	6.39	4.45	1.93	0.00184	CDH11 (+53304)
chr10	29697800	29699899	8.4	6.81	1.6	0.00184	LYZL1 (+120860), SVIL (+325880)
chr14	102786302	102787113	7.05	5.38	1.67	0.00184	ZNF839 (+620)
chr7	32652307	32652961	5.01	2.17	2.84	0.00184	AVL9 (+117533), KBTBD2 (+278875)
chr6	42712749	42713915	7.14	5.31	1.83	0.00184	PRPH2 (-23020), TBCC (+1226)
chr4	185392423	185394415	7.9	5.97	1.93	0.00184	ENPP6 (-254305), IRF2 (+2315)
chr4	15005551	15007864	7.7	5.85	1.85	0.00184	C1QTNF7 (-334852), CPEB2 (+2410)
chr11	2845320	2848713	8.11	6.43	1.69	0.00184	CDKN1C (+60094), KCNQ1 (+380796)
chrX	18905175	18905720	5.03	2.63	2.4	0.00184	PHKA2 (+97268), PPEF1 (+196416)
chr10	75935526	75937666	8.59	6.64	1.95	0.00184	KAT6B (-649787), ADK (+25609)
chr1	232084921	232087068	7.2	5.28	1.93	0.00184	DISC1 (+323434), SIPA1L2 (+611309)
chr6	19837573	19838004	5.06	2.3	2.76	0.00184	ID4 (+172)
chr11	116854086	116855635	6.48	4.67	1.81	0.00184	APOA1 (-146195), SIK3 (+114132)
chr1	185453481	185454580	4.07	0.28	3.79	0.00185	HMCN1 (-249652), IVNS1ABP (-167570)
chr12	24713376	24715616	8.31	6.46	1.85	0.00185	SOX5 (-611859), BCAT1 (+341513)
chr2	110969189	110970634	7.38	5.66	1.72	0.00185	NPHP1 (-7293), ENSG00000257207 (+260481)
chr4	57252782	57254855	8.25	6.61	1.64	0.00185	AASDH (-153)
chr4	15002574	15004895	9.01	6.92	2.09	0.00185	CPEB2 (-563)
chr21	36042369	36043422	7.69	5.49	2.2	0.00185	CLIC6 (+1208), RUNX1 (+378745)
chr9	88896271	88898444	8.63	6.79	1.84	0.00185	ISCA1 (+86)
chr13	95133098	95134099	6.29	4.48	1.82	0.00185	DCT (-1663)
chr2	162016855	162018244	8.47	6.73	1.74	0.00185	TANK (+742)
chr5	162886176	162887438	8.5	6.73	1.77	0.00185	HMMR (-749), NUDCD2 (+339)
chr1	235290307	235293045	7.96	6.37	1.59	0.00185	TOMM20 (+575)
chr14	69730259	69731208	6.41	4.61	1.8	0.00186	GALNT16 (+4053), ERH (+134610)
chr12	27090172	27092175	8.1	6.32	1.79	0.00186	FGFR1OP2 (-142), ASUN (+80)
chr6	41908630	41909390	6	3.6	2.4	0.00186	CCND3 (+576)
chr3	122233306	122234119	6.61	4.4	2.21	0.00186	KPNA1 (+62)
chr14	104015878	104019020	8.26	6.25	2.01	0.00186	BAG5 (+11186), TRMT61A (+21928)
chr4	169752722	169755377	8.62	6.81	1.81	0.00186	CBR4 (+177359), PALLD (+335795)
chr1	15944017	15947207	8.56	6.8	1.76	0.00186	RSC1A1 (-40752), DDI2 (+1617)
chr3	99535778	99537406	8.1	6.52	1.58	0.00186	CMSS1 (-86)
chr2	152145066	152147390	8.86	7.13	1.73	0.00187	NMI (+343)
chr14	58667006	58668325	6.94	5.34	1.6	0.00187	ACTR10 (+810)
chr4	79858659	79860533	7.73	5.82	1.91	0.00187	PAQR3 (+996)
chr10	12460279	12461465	6.74	4.41	2.34	0.00187	CAMK1D (+69391), CCDC3 (+582825)
chr8	28911676	28913298	7.62	5.98	1.64	0.00187	HMBOX1 (+164566), KIF13B (+208103)
chr18	44005141	44005720	1.16	4.14	-2.98	0.00187	RNF165 (+91244), LOXHD1 (+133844)
chr5	15500519	15501678	7.04	5.26	1.78	0.00187	FBXL7 (+794)
chr6	15961458	15962795	2.08	4.67	-2.59	0.00187	DTNBP1 (-298854), MYLIP (-167229)
chr9	27571550	27574596	8.6	6.94	1.66	0.00187	C9orf72 (+375)
chr8	103874490	103875837	7.12	4.99	2.13	0.00187	KLF10 (-207034), AZIN1 (+1801)
chr1	110198153	110199175	7.04	5.24	1.8	0.00187	GSTM4 (-39)
chr3	178864878	178865825	6.44	4.61	1.83	0.00187	PIK3CA (-959)
chr2	238027117	238027759	5.81	3.32	2.48	0.00187	COPS8 (+33483), COL6A3 (+295580)
chr17	21188094	21193842	9.55	7.65	1.9	0.00187	KCNJ12 (-88541), MAP2K3 (+2984)
chr18	73768355	73768890	5.3	2.75	2.55	0.00187	SMIM21 (-628965), ZNF516 (+438523)
chr17	36908909	36909737	7.23	5.36	1.87	0.00187	PCGF2 (-3253), PSMB3 (+334)
chr2	74425521	74427198	8.71	6.51	2.2	0.00187	MTHFD2 (+671)
chr4	114681260	114684856	9.54	7.75	1.79	0.00188	CAMK2D (-834)
chr14	69619981	69621119	7.24	5.43	1.82	0.00188	DCAF5 (-707)
chr9	86593459	86596535	8.95	7.04	1.91	0.00188	RMI1 (-716), HNRNPK (+187)
chr2	120769964	120771270	6.61	4.82	1.78	0.00188	EPB41L5 (+36)
chr1	11333220	11334249	7.48	5.76	1.72	0.00189	UBIAD1 (+472)
chr20	23112329	23114411	6.81	4.64	2.16	0.00189	NXT1 (-218003), CD93 (-46393)
chr15	52820402	52821062	6.47	4.27	2.2	0.00189	MYO5A (+515)
chr9	14343894	14345194	6.43	4.43	2	0.0019	NFIB (-30878), ZDHHC21 (+348925)
chr17	18217230	18219621	8.63	6.91	1.73	0.0019	SMCR8 (-198), TOP3A (-119)
chr1	247802459	247803491	5.87	3.47	2.4	0.0019	OR13G1 (+33390), OR2G3 (+34119)
chr2	148778671	148779337	6.6	4.79	1.81	0.0019	ORC4 (-712), MBD5 (+424)
chr5	158631841	158635908	8.2	6.38	1.82	0.0019	EBF1 (-107106), RNF145 (+3186)
chr4	26321140	26322766	8.11	6.09	2.02	0.0019	RBPJ (+621)
chr9	34178157	34180660	8.36	6.77	1.59	0.0019	UBAP1 (+406)
chr22	49493299	49493735	5.02	2.77	2.25	0.0019	FAM19A5 (+608245), BRD1 (+724935)
chr7	127031084	127032835	7.96	6.04	1.91	0.0019	ZNF800 (+785)
chr14	64107476	64109362	8.2	6.54	1.67	0.0019	PPP2R5E (-98327), SGPP1 (+86338)
chr3	13634059	13635155	5.75	3.84	1.91	0.0019	FBLN2 (+43976), WNT7A (+287011)
chr4	75022803	75024964	7.76	6.09	1.67	0.0019	MTHFD2L (+55)
chr9	32549938	32553153	8.33	6.72	1.61	0.0019	DDX58 (-25224), TOPORS (+1005)
chr6	157743657	157745458	8.1	6.32	1.77	0.0019	TMEM242 (+75)
chr12	69200888	69203352	8.99	7.21	1.78	0.0019	MDM2 (+164)
chr2	228331331	228332085	5.43	2.94	2.48	0.0019	TM4SF20 (-87686), AGFG1 (-5160)
chr9	71394081	71395887	7.84	6.32	1.52	0.00191	FAM122A (+20)
chr4	26087433	26090173	7.35	5.56	1.79	0.00191	RBPJ (-232529), SMIM20 (+172977)
chr7	44620539	44622954	8.43	6.66	1.78	0.00191	TMED4 (+111)
chr19	15441426	15442627	7.36	5.43	1.93	0.00191	BRD4 (-50765), AKAP8 (+48576)
chr3	57082509	57083375	5.55	3.64	1.9	0.00191	FAM208A (-365897), ARHGEF3 (+30394)
chr2	99414950	99417228	4.64	1.53	3.12	0.00191	ENSG00000273045 (-341859), MGAT4A (-72930)
chr13	114764190	114765398	6.42	4.55	1.88	0.00192	GAS6 (-197754), RASA3 (+133292)
chr19	52692036	52692975	6.33	4.7	1.63	0.00192	PPP2R1A (-786)
chr4	88962837	88963352	5.13	2.6	2.53	0.00192	PKD2 (+34275), ABCG2 (+116969)
chr11	62359194	62359927	5.63	3.22	2.4	0.00192	MIR3654 (-558), TUT1 (-452)
chr12	4647114	4648089	7.59	5.98	1.61	0.00192	RAD51AP1 (-454), C12orf4 (+35)
chr5	41904340	41905651	7.08	5.3	1.78	0.00192	C5orf51 (+545)
chr3	193310866	193311947	7.84	6.15	1.7	0.00192	OPA1 (+474)
chr3	149529821	149533183	9.41	7.58	1.83	0.00192	RNF13 (+945)
chr10	28820609	28822437	8.5	6.83	1.67	0.00193	WAC (-825)
chr12	47549068	47550816	6.81	4.48	2.33	0.00193	AMIGO2 (-76294), RPAP3 (+549902)
chr14	103534251	103535497	6.72	4.9	1.81	0.00193	EXOC3L4 (-31607), CDC42BPB (-11075)
chr3	49458173	49458719	5.83	3.87	1.95	0.00193	AMT (+1740), TCTA (+8807)
chr3	71111628	71114030	8.55	6.59	1.96	0.00194	FOXP1 (+67159)
chr7	19747885	19748774	7.48	5.49	1.99	0.00194	TWISTNB (+380)
chr7	25888408	25891226	8.21	6.36	1.85	0.00194	NPVF (-621712), NFE2L3 (-302043)
chr21	43655034	43656631	6.92	4.82	2.1	0.00194	ABCG1 (+16605), TFF3 (+79928)
chr10	118515495	118516479	5.59	3.34	2.25	0.00194	ENO4 (-93036), HSPA12A (-13902)
chr11	73693984	73695240	6.04	4.06	1.99	0.00194	UCP2 (-260)
chr7	150784008	150788311	9.52	7.58	1.93	0.00194	AGAP3 (+2331), GBX1 (+78475)
chr2	182756643	182758073	7.78	6.12	1.66	0.00195	SSFA2 (+743)
chr2	239545642	239546256	2.99	5.1	-2.11	0.00195	TWIST2 (-210724), ASB1 (+210484)
chr6	31829639	31830722	7.15	5.55	1.6	0.00195	NEU1 (+502)
chr1	33115156	33117676	9.04	7.4	1.64	0.00195	RBBP4 (-333), ZBTB8OS (-231)
chr19	678864	679900	6.53	4.68	1.85	0.00195	FSTL3 (+2990), PRSS57 (+16078)
chr13	31317094	31318575	6.74	4.52	2.21	0.00195	MEDAG (-162493), ALOX5AP (+8190)
chr5	168192951	168193623	5.7	3.29	2.41	0.00195	PANK3 (-186682), SLIT3 (+534846)
chr2	132250192	132251424	7.64	5.95	1.68	0.00195	MZT2A (-813)
chr4	68410190	68411321	7.5	5.92	1.58	0.00195	CENPC (+568)
chr14	21851323	21853670	8.15	6.61	1.54	0.00195	SUPT16H (-72)
chr1	94514981	94515880	3.82	-0.37	4.19	0.00195	GCLM (-140465), ABCA4 (+71257)
chr12	124085816	124087394	7.85	6.14	1.71	0.00195	DDX55 (-41)
chr11	118308376	118309589	6.34	4.54	1.8	0.00195	TMEM25 (-92941), KMT2A (+1778)
chr2	242255361	242256872	7.48	5.15	2.33	0.00196	FARP2 (-39541), SEPT2 (+1602)
chr9	109534476	109534882	5.16	2.75	2.41	0.00196	ZNF462 (-90699)
chr5	71698000	71699889	6.34	4.51	1.83	0.00197	PTCD2 (+82751), ZNF366 (+104609)
chr22	24129660	24130496	5.9	3.78	2.12	0.00197	SMARCB1 (+917)
chr13	114763113	114763761	5.72	3.95	1.77	0.00197	GAS6 (-196397), RASA3 (+134649)
chr12	26112129	26113600	7.28	5.47	1.81	0.00197	RASSF8 (+874)
chr5	88179416	88180270	6.34	4.48	1.86	0.00197	TMEM161B (-615178), MEF2C (+20056)
chr3	185373033	185374282	6.78	4.82	1.96	0.00197	SENP2 (+69696), IGF2BP2 (+169186)
chr10	31273747	31274438	5.32	2.49	2.84	0.00198	LYZL2 (-355402), ZNF438 (+46773)
chr6	36390614	36391153	5.67	3.19	2.48	0.00198	ETV7 (-35324), KCTD20 (-19660)
chr12	80169740	80170742	6.11	4.08	2.03	0.00198	PAWR (-85364), PPP1R12A (+158737)
chr1	27190626	27191568	5.88	4.01	1.87	0.00198	SFN (+1464), GPN2 (+25691)
chr14	35182188	35185318	7.86	6.1	1.77	0.00198	CFL2 (-719)
chr22	31556309	31557608	7.02	5.11	1.92	0.00198	RNF185 (+780)
chr13	48876348	48879617	9.11	7.43	1.67	0.00198	RB1 (+72)
chr5	54602634	54604656	8.71	7.02	1.69	0.00199	DHX29 (-95), SKIV2L2 (+57)
chr9	72287560	72288129	5.29	2.97	2.33	0.00199	APBA1 (-623)
chr19	34918936	34920129	7.46	5.39	2.07	0.00199	UBA2 (+265)
chr1	203764030	203765086	6.58	4.67	1.92	0.00199	ZC3H11A (-3905), ZBED6 (-879)
chr1	19534947	19538045	8.95	7.14	1.81	0.00199	UBR4 (+274)
chr5	137876931	137880708	9.58	7.75	1.82	0.00199	ETF1 (+169)
chr18	73350496	73351156	5.67	3.76	1.91	0.00199	SMIM21 (-211168), ZNF516 (+856320)
chr7	27778838	27781392	8.38	6.75	1.63	0.002	TAX1BP1 (+307)
chr7	77326488	77327044	5.53	3.16	2.37	0.002	RSBN1L (+1006), TMEM60 (+101131)
chr20	49853947	49855200	6	4.02	1.99	0.002	KCNG1 (-214908), NFATC2 (+304684)
chr7	30953785	30955485	6.95	5.32	1.63	0.002	GHRHR (-49003), AQP1 (+3165)
chr7	42970692	42973001	7.91	6.29	1.62	0.002	PSMA2 (-25), MRPL32 (+48)
chr5	67583599	67586091	7	5.31	1.69	0.002	SLC30A5 (-804628), PIK3R1 (+73297)
chr10	35556245	35556754	5.29	3.01	2.28	0.002	CCNY (-69302), CREM (+140112)
chr20	8648168	8649279	6.24	4.17	2.07	0.002	PLCB4 (-639723), PLCB1 (+535452)
chr1	15251181	15251804	5.99	3.91	2.07	0.002	TMEM51 (-227535), KAZN (+326293)
chr3	15247730	15248960	7.41	5.43	1.98	0.00201	CAPN7 (+595)
chr20	36154944	36157024	8.64	7.08	1.56	0.00201	BLCAP (+349)
chr5	112848897	112850835	8.61	6.86	1.75	0.00201	YTHDC2 (+486)
chr19	7158929	7160273	6.37	4.08	2.29	0.00201	ZNF557 (+90130), INSR (+134444)
chr22	47157663	47160312	8.65	7.13	1.52	0.00201	TBC1D22A (+470)
chr2	27849776	27852736	7.68	6.03	1.65	0.00202	GPN1 (-607), CCDC121 (+489)
chr10	13876171	13877174	6.11	4.42	1.69	0.00202	PRPF18 (+247746), FRMD4A (+496210)
chr1	245025604	245026374	6.24	4.02	2.22	0.00202	HNRNPU (+1784), COX20 (+27365)
chr11	47607310	47608872	6.28	4.42	1.86	0.00203	FAM180B (-107)
chr10	13919161	13920116	5.45	3.46	1.99	0.00203	PRPF18 (+290712), FRMD4A (+453244)
chr3	13609493	13610649	6.68	4.85	1.83	0.00203	FBLN2 (+19440), WNT7A (+311547)
chr15	63640487	63641712	5.44	3.21	2.23	0.00203	CA12 (+33260), APH1B (+71347)
chr20	43222496	43223444	6.03	4.18	1.85	0.00203	ADA (+57413), PKIG (+62420)
chr2	175112226	175113318	7.25	5.08	2.18	0.00203	OLA1 (+654)
chr17	48223864	48226278	7.42	5.44	1.97	0.00203	PPP1R9B (+2806), PDK2 (+52432)
chr1	236958118	236959850	8.47	6.74	1.73	0.00203	MTR (+374)
chr10	99257333	99258357	6.75	4.9	1.85	0.00203	UBTD1 (-780), MMS19 (+632)
chr17	16946127	16949077	8.11	6.54	1.57	0.00203	MPRIP (+1528), PLD6 (+162027)
chr14	103537538	103539503	6.93	4.53	2.4	0.00203	EXOC3L4 (-27960), CDC42BPB (-14722)
chr2	69967872	69970271	9.07	7.06	2.01	0.00203	ANXA4 (-34)
chr11	86664228	86666435	7.43	5.71	1.72	0.00203	FZD4 (+1101), PRSS23 (+154050)
chr17	36955951	36956651	6.01	3.63	2.37	0.00203	PIP4K2B (-143)
chr20	43320439	43321750	6.79	4.68	2.11	0.00203	ADA (-40712), WISP2 (-22390)
chr7	158619705	158622073	7.4	5.45	1.95	0.00203	NCAPG2 (-123394), ESYT2 (+1430)
chr14	70078789	70080383	7.51	5.89	1.62	0.00203	SRSF5 (-114031), KIAA0247 (+1273)
chr2	30370347	30371336	5.94	3.88	2.06	0.00203	LBH (-83555), YPEL5 (+1035)
chr7	75156041	75157503	7.7	5.86	1.84	0.00203	POM121C (-41224), HIP1 (+211493)
chr8	57905398	57906391	6.22	4.28	1.95	0.00203	IMPAD1 (+508)
chr8	578939	581753	9.71	8.13	1.58	0.00203	DLGAP2 (-869186), TDRP (-84565)
chr14	103799228	103801971	9.4	7.69	1.71	0.00204	EIF5 (+261)
chr11	46937520	46939939	7.69	5.85	1.84	0.00204	CKAP5 (-70950), LRP4 (+1443)
chr16	31043566	31046210	9.03	7.35	1.69	0.00204	STX4 (+76)
chr11	236477	237675	7.66	5.98	1.68	0.00204	SIRT3 (-645), PSMD13 (+99)
chr1	146081730	146082859	6.48	4.6	1.87	0.00204	NBPF11 (+338)
chr13	91999992	92000308	5	2.37	2.63	0.00204	GPC5 (-50779)
chr8	118710551	118711245	5.61	3.68	1.93	0.00204	MED30 (+177946), EXT1 (+413194)
chr7	148844609	148845956	7.48	5.83	1.66	0.00204	ZNF398 (+715)
chr11	108092359	108093453	7.31	5.78	1.53	0.00204	ATM (-653), NPAT (+463)
chrX	70502863	70504436	7.49	5.86	1.63	0.00205	NONO (+217)
chr3	119366534	119367784	5.5	3.1	2.4	0.00205	POPDC2 (+12278), PLA1A (+50470)
chr1	26012384	26014056	6.62	4.5	2.12	0.00205	SEPN1 (-113447), MAN1C1 (+69261)
chr3	15371960	15374038	7.65	5.67	1.99	0.00205	SH3BP5 (+1137), CAPN7 (+125249)
chr15	70086839	70088495	6.46	4.53	1.93	0.00205	TLE3 (+302848), RPLP1 (+342544)
chr18	20125168	20125850	5.79	3.57	2.22	0.00205	RBBP8 (-388280), CTAGE1 (-127631)
chr14	96967676	96970084	8.92	7.21	1.71	0.00205	PAPOLA (+170)
chr14	90167330	90168004	6.13	4.31	1.82	0.00205	FOXN3 (-82193), EFCAB11 (+253366)
chr1	170560063	170560804	5.98	3.73	2.25	0.00205	PRRX1 (-72613), GORAB (+59164)
chr1	223599177	223600210	4.57	1.67	2.9	0.00205	C1orf65 (+32979), CAPN8 (+253654)
chr12	50135205	50136920	8.33	6.71	1.62	0.00205	TMBIM6 (+471)
chr2	200890388	200890953	2.59	4.88	-2.29	0.00205	SPATS2L (-280038), TYW5 (-70212)
chr4	129446706	129448040	6.25	4.39	1.86	0.00205	JADE1 (-283406), PGRMC2 (-237389)
chr5	115177633	115178192	6.43	4.16	2.27	0.00205	ATG12 (-358), AP3S1 (+735)
chr3	58570707	58571277	5.72	3.87	1.84	0.00205	FAM107A (-7501), FAM3D (+81583)
chr11	4115133	4117314	8.39	6.87	1.52	0.00205	RRM1 (+185)
chr6	33216201	33217120	7.63	5.74	1.88	0.00205	VPS52 (+23010), RING1 (+40389)
chr6	159064276	159066840	7.89	6.22	1.66	0.00205	DYNLT1 (+213)
chr14	20810241	20812709	7.73	6.03	1.7	0.00205	PARP2 (-299)
chr12	119620003	119621492	6.51	4.76	1.76	0.00205	CCDC60 (-151769), HSPB8 (+4301)
chr12	46123002	46123372	4.93	2.17	2.76	0.00205	ARID2 (-261)
chr11	125035092	125036914	7.57	5.34	2.23	0.00206	PKNOX2 (+1401), FEZ1 (+330203)
chr10	76969391	76972067	9.24	7.37	1.88	0.00206	VDAC2 (+123)
chr6	110011301	110013103	7.57	5.98	1.59	0.00206	FIG4 (-313), AK9 (+213)
chr4	149366784	149367168	4.71	2.02	2.69	0.00206	NR3C2 (-3304)
chr3	134091862	134094746	8.48	6.63	1.85	0.00206	AMOTL2 (+132)
chr3	107676077	107677521	7.21	5.48	1.73	0.00206	CD47 (+133062), BBX (+434976)
chr14	92571474	92572956	7.29	5.39	1.9	0.00206	ATXN3 (+739)
chr22	47130931	47131828	5.56	3.57	1.99	0.00206	CERK (+2778), GRAMD4 (+115081)
chr3	105587934	105589860	6.97	5.42	1.55	0.00206	CBLB (-1010)
chr10	36778641	36780007	6.4	4.64	1.76	0.00206	FZD8 (-848962), ANKRD30A (-635461)
chr22	37594792	37595488	6.96	5.03	1.94	0.00206	C1QTNF6 (-10811), SSTR3 (+13222)
chr9	130830573	130831908	7.35	5.47	1.88	0.00206	NAIF1 (-1641), SLC25A25 (+761)
chrX	119004617	119006842	7.89	6.31	1.58	0.00206	RNF113A (+61), NDUFA1 (+280)
chr16	4000627	4001590	6.74	4.84	1.9	0.00206	CREBBP (-70382), ADCY9 (+165077)
chr16	89282888	89284525	7.06	5.29	1.77	0.00206	ZNF778 (-411)
chr21	44395400	44396248	7.26	5.53	1.73	0.00206	PKNOX1 (+1204), CBS (+100231)
chr21	44169154	44169834	4.6	1.99	2.61	0.00207	PDE9A (+95629), WDR4 (+130171)
chr10	126365897	126367308	6.48	4.87	1.61	0.00207	FAM53B (+66016), LHPP (+216199)
chr13	30420860	30422249	6.63	4.6	2.03	0.00207	SLC7A1 (-251730), UBL3 (+3266)
chr1	39571176	39572411	7.14	5.53	1.61	0.00207	BMP8A (-385524), MACF1 (+22760)
chr8	104006832	104009186	8.04	6.5	1.54	0.00207	AZIN1 (-131044), ATP6V1C1 (-25282)
chr15	102285500	102286888	7.39	5.7	1.7	0.00207	OR4F6 (-59708), TARSL2 (-21387)
chr1	241682129	241683154	7.28	5.27	2	0.00207	FH (+419)
chr17	38219278	38219656	5.38	3.12	2.26	0.00207	THRA (+404)
chr7	143598077	143599327	6.57	4.86	1.71	0.00207	FAM115A (+546)
chr3	13610832	13613329	7.82	5.84	1.98	0.00207	FBLN2 (+21450), WNT7A (+309537)
chr3	33156097	33158100	8.12	6.5	1.62	0.00207	CRTAP (+1628), SUSD5 (+103608)
chr3	182816192	182817479	7.68	6.09	1.58	0.00207	MCCC1 (+539)
chr12	118811001	118811644	5.15	2.93	2.21	0.00207	SUDS3 (-2862), TAOK3 (-573)
chr1	65533275	65534897	8.54	6.92	1.61	0.00207	JAK1 (-101899), AK4 (-79427)
chr11	47787221	47790552	9.41	7.63	1.78	0.00207	FNBP4 (-34)
chr5	175963016	175965046	8.36	6.47	1.89	0.00207	RNF44 (+390)
chr16	3070343	3074478	9.44	7.48	1.96	0.00207	CLDN6 (-2339), THOC6 (-1621)
chr1	41960471	41960838	4.46	1.68	2.78	0.00207	EDN2 (-10313), HIVEP3 (+423514)
chr10	123910201	123912160	6.28	4.24	2.04	0.00207	BTBD16 (-119640), TACC2 (+162472)
chr1	231472329	231474921	8.52	6.89	1.63	0.00208	SPRTN (-169), EXOC8 (-47)
chr3	187460515	187465958	10.15	8.42	1.73	0.00208	BCL6 (+278)
chrX	149533437	149535618	7.53	5.6	1.93	0.00208	MTM1 (-202541), MAMLD1 (+2842)
chr13	41237216	41239330	7.7	5.92	1.78	0.00208	FOXO1 (+2461)
chr2	70024245	70027594	8.18	6.41	1.77	0.00208	GMCL1 (-30854), ANXA4 (+56814)
chr12	46780576	46781063	4.89	2.24	2.65	0.00208	SLC38A2 (-14170), SLC38A4 (+438960)
chr17	39843717	39846558	8.92	7.12	1.8	0.00208	EIF1 (-7)
chr10	52381940	52385913	9.38	7.6	1.78	0.00208	SGMS1 (-184)
chr2	64879289	64881069	8.08	6.05	2.03	0.00208	SERTAD2 (+868)
chr17	15357289	15357835	4.7	1.95	2.75	0.00208	TEKT3 (-112604), TVP23C (+109296)
chr1	215809389	215811106	7.21	5.36	1.85	0.00208	KCTD3 (+69513), USH2A (+786490)
chr1	46766118	46770240	10.02	8.32	1.69	0.00208	UQCRH (-1124), LRRC41 (+1101)
chr20	56964276	56965490	7.16	5.56	1.61	0.00208	VAPB (+705)
chr2	72369236	72370424	6.38	4.56	1.82	0.00208	CYP26B1 (+5337), DYSF (+675998)
chr7	130789113	130790554	6.58	4.82	1.76	0.00208	KLF14 (-370946), MKLN1 (-222785)
chr13	31037589	31038772	7.59	5.78	1.81	0.00208	KATNAL1 (-156560), HMGB1 (+153553)
chr17	61819288	61820246	6.59	4.84	1.75	0.00209	STRADA (-598)
chr5	108745746	108747375	7.56	6.02	1.54	0.00209	PJA2 (-866)
chr7	76178042	76179790	8.21	6.4	1.81	0.00209	UPK3B (+39171), POMZP3 (+77642)
chr1	230203263	230204617	7.28	5.36	1.92	0.00209	GALNT2 (+984)
chr22	17046150	17047046	6.68	4.35	2.33	0.00209	OR11H1 (-596793), CCT8L2 (+27102)
chr2	69613343	69614386	6.78	4.85	1.93	0.00209	GFPT1 (+517)
chr7	128171742	128173090	8.05	5.95	2.1	0.00209	FAM71F2 (-139930), METTL2B (+55633)
chr2	211034112	211035969	8.42	6.85	1.56	0.00209	KANSL1L (+1066), RPE (+167752)
chr3	69787423	69790874	8.5	6.68	1.82	0.00209	MITF (+563)
chr11	13299542	13300024	6.65	4.81	1.85	0.00209	ARNTL (+438)
chr2	101922710	101925792	8.99	7.1	1.89	0.00209	RNF149 (+907)
chr2	236524043	236526554	7.61	5.77	1.84	0.00209	AGAP1 (+122548), GBX2 (+551713)
chr20	42838254	42839554	7.9	6.09	1.81	0.0021	GDAP1L1 (-36983), JPH2 (-22686)
chr16	56224184	56225008	6.51	4.73	1.78	0.0021	GNAO1 (-1292)
chr16	28414493	28415176	6.08	4.14	1.94	0.0021	EIF3CL (+330)
chr10	30637424	30638256	6.96	5.37	1.59	0.0021	MTPAP (+408)
chr14	35007732	35008960	7.27	5.57	1.7	0.0021	EAPP (+570)
chr13	41213685	41214647	6.45	4.81	1.64	0.0021	FOXO1 (+26568), COG6 (+984352)
chr17	41487292	41487928	4.58	1.57	3.01	0.0021	DHX8 (-73724), ARL4D (+11283)
chr8	38758668	38758989	4.37	1.52	2.86	0.0021	PLEKHA2 (+76)
chr20	43262113	43263192	5.78	3.39	2.39	0.0021	ADA (+17730), PKIG (+102103)
chr5	40754550	40756145	7.76	6.15	1.61	0.0021	TTC33 (+729)
chr2	219264713	219265245	6.46	4.42	2.03	0.00211	CTDSP1 (+501)
chrX	100805443	100806144	6.77	4.99	1.79	0.00211	ARMCX1 (+280)
chr2	8819175	8820790	7.71	5.94	1.77	0.00211	ID2 (+1008), KIDINS220 (+157772)
chr20	11210169	11210952	5.57	3.5	2.07	0.00211	BTBD3 (-660915), JAG1 (-555867)
chr3	112498607	112499190	5.5	3.04	2.45	0.00212	CCDC80 (-138783), CD200R1L (+65898)
chr19	45504718	45505332	7.23	5.3	1.94	0.00212	RELB (+337)
chr2	98278653	98280294	8.16	6.27	1.89	0.00212	ACTR1B (+1096), COX5B (+16971)
chr7	135346601	135349070	9.19	7.5	1.69	0.00213	C7orf73 (+567)
chr14	60557774	60560562	9.27	7.67	1.61	0.00213	PCNXL4 (+539)
chr3	171000095	171002266	7.58	5.91	1.66	0.00213	SLC2A2 (-256642), TNIK (+177016)
chr7	75114215	75115669	8.01	6.17	1.84	0.00213	POM121C (+606)
chr16	50774945	50776135	6.55	4.33	2.23	0.00213	CYLD (-1131)
chr14	95980182	95982772	8.02	6.05	1.97	0.00213	SYNE3 (-39304), GLRX5 (-19453)
chr17	62500519	62504134	9.48	7.8	1.68	0.00213	CEP95 (-379), DDX5 (+312)
chr2	135157906	135160024	7.73	6.14	1.59	0.00213	MGAT5 (+281212), TMEM163 (+317605)
chr6	64345118	64347463	8.26	6.34	1.92	0.00213	PHF3 (+550)
chr3	39424584	39425901	8.64	6.67	1.97	0.00213	SLC25A38 (+404)
chr9	16642565	16642922	4.93	2.73	2.2	0.00213	BNC2 (+227960)
chr11	1968495	1969898	8.45	6.55	1.9	0.00213	MRPL23 (+689)
chr22	24951335	24952793	7.77	6.16	1.61	0.00213	GUCD1 (-914), SNRPD3 (+593)
chr10	30719690	30727175	9.65	7.73	1.92	0.00213	MAP3K8 (+567)
chr6	131456900	131457370	6.03	4.22	1.81	0.00213	AKAP7 (+329)
chr22	41214326	41215360	6.73	5.03	1.7	0.00213	SLC25A17 (+543)
chr9	13427801	13429323	5.2	2.49	2.72	0.00213	MPDZ (-148999), NFIB (+885104)
chr3	150479407	150480723	6.78	4.77	2.02	0.00214	SIAH2 (+1099), ENSG00000198843 (+158990)
chr20	10654252	10656076	8.24	6.31	1.93	0.00214	JAG1 (-470)
chr6	132811239	132813206	7.3	5.46	1.84	0.00214	MOXD1 (-89539), STX7 (+21978)
chr15	77710749	77712511	7.83	6.06	1.77	0.00214	HMG20A (-1386), PEAK1 (+856)
chr1	39456837	39457545	5.87	3.69	2.18	0.00214	AKIRIN1 (+296)
chr8	54754446	54756619	8.08	6.33	1.75	0.00214	ATP6V1H (+289)
chr9	124131786	124132586	7.21	5.22	1.99	0.00214	STOM (+297)
chr2	112051687	112052499	0.35	3.94	-3.59	0.00214	BCL2L11 (+173587), ANAPC1 (+590174)
chr10	44319960	44321508	7.33	5.64	1.69	0.00214	ZNF32 (-176582), CXCL12 (+559763)
chr10	22604550	22606476	7.85	6.22	1.63	0.00214	BMI1 (-4627), COMMD3-BMI1 (+175), COMMD3 (+610)
chr5	180673502	180674603	7.81	6.03	1.77	0.00214	GNB2L1 (-2844)
chr9	14350532	14352053	6.91	4.92	1.99	0.00214	NFIB (-37627), ZDHHC21 (+342176)
chrX	129219735	129220475	5.19	2.65	2.54	0.00215	ELF4 (+24365), BCORL1 (+80941)
chr1	229694629	229695532	6.01	4.27	1.74	0.00215	ABCB10 (-639)
chr12	98149841	98152484	7.96	6.22	1.73	0.00215	TMPO (-758245), NEDD1 (+849919)
chr1	223886954	223889640	8.62	6.77	1.85	0.00215	CAPN8 (-34949), CAPN2 (-11737)
chrX	77359770	77360304	6.03	3.79	2.23	0.00215	PGK1 (+366)
chr1	161950472	161951074	5.27	3.03	2.24	0.00215	OLFML2B (+42871), ATF6 (+214689)
chr1	161734610	161737196	8.97	7.3	1.67	0.00215	ATF6 (-181)
chr4	39978069	39979199	7.98	6.11	1.87	0.00215	PDS5A (+942)
chr6	74231128	74234090	9	7.36	1.65	0.00215	EEF1A1 (-1868)
chr20	10482130	10482584	4.62	2.07	2.56	0.00215	SLX4IP (+66406), JAG1 (+172337)
chr2	201170497	201171330	5.95	3.85	2.1	0.00215	SPATS2L (+205)
chr8	102215167	102217920	8.23	6.47	1.75	0.00215	ZNF706 (+971)
chr14	69259975	69264241	10.06	8.32	1.74	0.00216	ZFP36L1 (-2151)
chr1	27814348	27819385	9.66	8.01	1.65	0.00216	WASF2 (-198)
chr10	30023347	30025962	8.35	6.48	1.86	0.00216	SVIL (+75)
chr16	20890022	20891453	6.79	4.95	1.85	0.00216	DCUN1D3 (+20968), ENSG00000005189 (+72917)
chr16	30076898	30078598	7.88	5.95	1.94	0.00216	PPP4C (-9563), ALDOA (+13304)
chr20	10617074	10618851	7.13	5.48	1.64	0.00217	JAG1 (+36731), SLX4IP (+202012)
chr15	51913859	51915884	7.85	6.11	1.74	0.00217	DMXL2 (-40)
chr20	34251784	34253660	8.91	7.06	1.86	0.00217	RBM12 (+116)
chr11	124764249	124771580	9.26	6.9	2.36	0.00217	ROBO4 (+262)
chr11	128168417	128170570	7.88	6.13	1.75	0.00217	ETS1 (+287959)
chr1	153916984	153918751	7.76	5.94	1.83	0.00217	GATAD2B (-22417), DENND4B (+1304)
chr4	3076803	3077344	5.75	3.84	1.91	0.00217	HTT (+666)
chr20	56811841	56813037	6.72	4.34	2.38	0.00217	PMEPA1 (-527481), PPP4R1L (+72056)
chr10	111985861	111986238	4.48	1.46	3.02	0.00218	MXI1 (+18687), SMNDC1 (+78659)
chr2	198492808	198493968	5.61	3.45	2.16	0.00218	RFTN2 (+47331), MOB4 (+112832)
chr10	80015150	80015897	5.8	3.88	1.92	0.00218	ZMIZ1 (-813268), RPS24 (+222006)
chr3	153003015	153004021	6.04	4.03	2.01	0.00218	ARHGEF26 (-835274), RAP2B (+123489)
chr1	17916225	17916697	5.27	2.97	2.31	0.00218	ACTL8 (-165347), ARHGEF10L (+50131)
chr15	69744300	69746323	8.29	6.3	1.99	0.00218	RPLP1 (+189)
chr18	77866617	77867245	7.08	5.25	1.83	0.00218	ADNP2 (+16)
chr1	61548132	61548526	5.51	3.24	2.27	0.00218	NFIA (+795)
chr1	38272616	38273653	6.88	5	1.88	0.00218	YRDC (+722)
chr7	72971642	72972037	5.73	3.56	2.18	0.00218	BCL7B (+492)
chr10	43891054	43892242	6.71	4.74	1.98	0.00218	HNRNPF (+631)
chr2	216973992	216974961	6.79	5.2	1.58	0.00218	XRCC5 (+2290), MARCH4 (+262273)
chr5	217250	220542	8.13	6.15	1.98	0.00219	SDHA (+540)
chr9	128002508	128003687	7.61	5.68	1.94	0.00219	HSPA5 (+511)
chr16	21611277	21612242	6.7	4.87	1.83	0.00219	METTL9 (+963)
chr12	48743596	48744691	7.51	5.86	1.65	0.00219	ZNF641 (+410)
chr7	25219294	25220051	6.57	4.79	1.78	0.00219	C7orf31 (+300)
chr17	5388526	5389467	6.52	4.72	1.79	0.00219	MIS12 (-1250), DERL2 (+540)
chr22	25381417	25382145	5.21	2.89	2.33	0.00219	CRYBB3 (-214036), TMEM211 (-39119)
chr14	73923987	73925364	7.22	5.36	1.86	0.0022	NUMB (+549)
chr11	93472900	93475844	8.66	7.2	1.46	0.0022	C11orf54 (-385), TAF1D (+739)
chr1	154191831	154195169	9.31	7.65	1.66	0.0022	C1orf43 (-418), UBAP2L (+175)
chr1	36615412	36616598	8.29	6.63	1.66	0.0022	TRAPPC3 (-935)
chr17	44269398	44270848	7.72	5.68	2.04	0.00221	KANSL1 (+43)
chr1	86044683	86044983	4.51	1.82	2.7	0.00221	CYR61 (-1611)
chr17	62914836	62916352	7.64	5.65	1.99	0.00221	LRRC37A3 (-691)
chr12	111014447	111017599	8.26	6.65	1.61	0.00221	PPTC7 (+5102), RAD9B (+75979)
chr21	38639601	38640973	7.91	6.06	1.86	0.00221	DSCR3 (-454)
chr1	243418176	243420236	8.19	6.46	1.73	0.00221	CEP170 (-854), SDCCAG8 (-152)
chr11	6638654	6641405	8.26	6.66	1.59	0.00221	TPP1 (+662)
chr17	15254327	15255405	6.08	3.76	2.32	0.00221	TEKT3 (-9908), TVP23C (+211992)
chr3	72927891	72928266	4.82	2.55	2.27	0.00222	SHQ1 (-30448), GXYLT2 (-9145)
chr11	6494677	6495116	5.9	3.78	2.12	0.00222	TRIM3 (+792)
chrX	77150106	77151025	6.33	4.62	1.71	0.00222	COX7B (-4369), MAGT1 (+524)
chr3	47843127	47845647	8.49	6.88	1.61	0.00222	DHX30 (-31)
chr1	235666323	235667393	6.84	4.98	1.86	0.00222	B3GALNT2 (+923)
chr14	100706796	100708011	6.08	4.11	1.98	0.00222	YY1 (+2082), SLC25A29 (+65466)
chr3	157827495	157828211	6.44	4.79	1.65	0.00222	SHOX2 (-3904), RSRC1 (+12)
chr5	94889701	94891345	7.32	5.61	1.71	0.00222	ARSK (-255), TTC37 (+188)
chr7	72936368	72937404	6.59	4.57	2.03	0.00222	BAZ1B (-284)
chr6	18263271	18264854	7.08	5.33	1.75	0.00222	DEK (+991)
chr6	15247884	15248475	6.23	4.46	1.76	0.00222	JARID2 (+1653), DTNBP1 (+415093)
chr4	4881149	4882319	6.16	4.19	1.97	0.00222	MSX1 (+20341), CYTL1 (+139465)
chr14	67706859	67710123	8.03	6.21	1.81	0.00222	MPP5 (+665)
chr19	35223811	35226037	8.8	7.22	1.58	0.00222	ZNF181 (-930)
chr15	89634127	89635382	6.52	4.44	2.08	0.00222	ABHD2 (+3374), RLBP1 (+130227)
chr10	113463807	113464462	5.32	3.18	2.14	0.00222	GPAM (+479386), ADRA2A (+627345)
chr10	131743511	131745654	8.02	6.4	1.61	0.00222	EBF3 (+17522), MGMT (+479135)
chr2	36933919	36935167	6.64	4.72	1.92	0.00222	VIT (+10710), STRN (+259072)
chr10	17103275	17106313	7.85	5.75	2.1	0.00222	RSU1 (-245412), CUBN (+67036)
chr20	17909066	17910195	5.9	4.06	1.84	0.00222	MGME1 (-39925), BANF2 (+235314)
chr10	112679745	112680628	6.47	4.45	2.03	0.00222	BBIP1 (-1228), SHOC2 (+882)
chr3	11640735	11643520	7.47	5.77	1.7	0.00222	VGLL4 (+43270), ATG7 (+328026)
chr3	50653628	50654405	5.79	4	1.79	0.00222	CISH (-4814), MAPKAPK3 (+4678)
chr17	37355701	37358418	8.96	7.35	1.61	0.00222	CACNB1 (-3104), RPL19 (+524)
chr8	68255398	68256094	7.53	5.56	1.97	0.00222	ARFGEF1 (+166)
chr21	43428671	43430557	8.38	6.49	1.9	0.00222	ZBTB21 (+852)
chr3	130567644	130570613	6.84	5.08	1.76	0.00222	ATP2C1 (-321)
chr8	61591337	61591747	5.51	3.04	2.47	0.00222	CHD7 (+205)
chr14	74163346	74163942	5.75	3.38	2.37	0.00222	PNMA1 (+17484), DNAL1 (+51942)
chr7	102389465	102390229	6.62	4.41	2.21	0.00222	FAM185A (+192)
chr7	151573347	151574234	6.04	3.84	2.2	0.00223	PRKAG2 (+419)
chr1	173989761	173993662	8.73	7.16	1.56	0.00223	RC3H1 (-277)
chr3	42093520	42094790	7.38	5.55	1.83	0.00223	ULK4 (-90233), TRAK1 (-38407)
chr10	24495434	24499017	8.47	6.98	1.49	0.00223	KIAA1217 (-867)
chr18	72163388	72164928	7.38	5.47	1.92	0.00223	CNDP2 (+715)
chr7	104649276	104656377	10.8	9.13	1.67	0.00223	KMT2E (-1799)
chr3	125985945	125987143	6.17	4.34	1.84	0.00223	ALDH1L1 (-86515), KLF15 (+89741)
chr17	62831857	62834082	7.97	6.27	1.7	0.00223	SMURF2 (-174784), LRRC37A3 (+81933)
chr9	131133602	131135020	7.7	6.2	1.5	0.00223	URM1 (+713)
chr2	237476630	237484384	9.75	7.73	2.02	0.00223	COPS8 (-513448), ACKR3 (+2223)
chr9	34046993	34049910	8.48	6.62	1.86	0.00223	UBAP2 (+447)
chr6	157341686	157343278	8.42	6.64	1.78	0.00223	ARID1B (+243419), TMEM242 (+402151)
chr22	40766357	40767700	6.61	4.92	1.68	0.00223	SGSM3 (+414)
chr1	221914111	221915521	6.7	5.03	1.67	0.00223	DUSP10 (+702)
chr6	25137401	25139888	8.37	6.88	1.49	0.00223	FAM65B (-227450), LRRC16A (-141011)
chr12	13152444	13153140	6.25	4.25	2	0.00223	HEBP1 (+415)
chr1	32178613	32180739	8.04	6.3	1.74	0.00223	COL16A1 (-9756), BAI2 (+49960)
chr3	141173004	141173595	3.1	5.16	-2.06	0.00223	RASA2 (-32591), ZBTB38 (+66646)
chr10	736039	736650	6.49	4.75	1.74	0.00223	DIP2C (-739)
chr17	80230117	80230708	5.41	3.53	1.87	0.00223	CSNK1D (+1194), SLC16A3 (+38850)
chr13	27824486	27827338	9.06	7.54	1.52	0.00223	RPL21 (+466)
chr17	65991158	65993429	7.94	6.27	1.67	0.00223	KPNA2 (-39782), BPTF (+170513)
[truncated: 17,950 more rows]
